# Supplementary material for: Rietveld refinement of Sr5(AsO4)3Cl from high-resolution synchrotron data
Source: Acta Crystallogr Sect E Struct Rep Online. 2009 Feb 21;65(Pt 3):i16–7. doi: 10.1107/S1600536809005054 (PMC2968429; doi:10.1107/S1600536809005054)
Supplement: Supplementary file 1 [file e-65-00i16-sup1.cif]

##############################################################################
###                                                                        ###
###        Electronic paper (Acta Crystallographica Section E)             ###
###                                                                        ###
##############################################################################
#                                                                            #
# This CIF contains the data in a paper accepted for publication in Acta     #
# Crystallographica Section E. It conforms to the requirements of Notes      #
# for Authors for Section E, and has been peer reviewed under the auspices   #
# of the IUCr Commission on Journals.                                        #
#                                                                            #
# Full details of the Crystallographic Information File format               #
# are given in the paper "The Crystallographic Information File (CIF):       #
# a New Standard Archive File for Crystallography" by S. R. Hall, F. H.      #
# Allen and I. D. Brown [Acta Cryst. (1991), A47, 655-685].                  #
#                                                                            #
# The current version of the core CIF dictionary is obtainable from          #
# ftp://ftp.iucr.org/pub/cif_core.dic. The current version number is 2.4.    #
#                                                                            #
# Software is freely available for graphical display of the structure(s) in  #
# this CIF.  For information consult the CIF home page http://www.iucr.org/  #
# cif/home.html                                                              #
#                                                                            #
# This file may be used for bona fide research purposes within the           #
# scientific community so long as proper attribution is given to the journal # 
# article from which it was obtained.                                        #
#                                                                            #
##############################################################################
                                             
data_global
_journal_data_validation_number     ?
_journal_date_recd_electronic     2009-02-06
_journal_date_accepted     2009-02-11
_journal_name_full     'Acta Crystallographica, Section E'
_journal_year     2009
_journal_volume     65
_journal_issue      3
_journal_page_first     i16
_journal_page_last     i17
_journal_paper_category     QI
_journal_coeditor_code     BR2096
_publ_contact_author_name     'Dr. Anthony M. T. Bell'
_publ_contact_author_address
; Synchrotron Radiation Source
  STFC Daresbury Laboratory
  Daresbury
  Warrington
  Cheshire
  WA4 4AD
  UK
;
_publ_contact_author_email     ynotlleb1@mac.com
_publ_contact_author_fax     '01925-603124'
_publ_contact_author_phone     '01925-211808'
_publ_section_title
;
Rietveld refinement of Sr~5~(AsO~4~)~3~Cl from high-resolution synchrotron data
;
loop_
    _publ_author_name
    _publ_author_address
    'Bell, Anthony M. T.'
;     Synchrotron Radiation Source
      STFC Daresbury Laboratory
      Daresbury
      Warrington
      Cheshire WA4 4AD
      England
;
    'Henderson, C. Michael B.'
;     School of Earth, Atmospheric and Environmental Sciences
      University of Manchester
      Manchester
      M13 9PL
      England
;
    'Wendlandt, Richard F.'
;     Department of Geology and Geological Engineering
      Colorado School of Mines
      Golden, CO 80401
      USA
;
    'Harrison, Wendy J.'
;     Department of Geology and Geological Engineering
      Colorado School of Mines
      Golden, CO 80401
      USA
;
data_I
_chemical_name_systematic
;
pentastrontium tris[arsenate(V)] chloride
;
_chemical_name_common     'Strontium As-apatite'
_chemical_formula_moiety     ?
_chemical_formula_sum     'As3 Cl1 O12 Sr5'
_chemical_formula_structural     'Sr5 (As O4)3 Cl'
_chemical_formula_analytical     ?
_chemical_formula_iupac     'Sr5 (As O4)3 Cl'
_chemical_formula_weight     890.307
_chemical_melting_point     ?
_space_group_crystal_system     hexagonal
_space_group_name_H-M_alt     'P 63/m'
_space_group_name_Hall     '-P 6c'
loop_
    _symmetry_equiv_pos_as_xyz
    'x, y, z'
    '-y, x-y, z'
    '-x+y, -x, z'
    '-x, -y, z+1/2'
    'y, -x+y, z+1/2'
    'x-y, x, z+1/2'
    '-x, -y, -z'
    'y, -x+y, -z'
    'x-y, x, -z'
    'x, y, -z-1/2'
    '-y, x-y, -z-1/2'
    '-x+y, -x, -z-1/2'
_cell_length_a     10.19690(10)
_cell_length_b     10.19690(10)
_cell_length_c     7.28108(9)
_cell_angle_alpha     90
_cell_angle_beta     90
_cell_angle_gamma     120
_cell_volume     655.63(2)
_cell_formula_units_Z     2
_cell_measurement_temperature     298
_exptl_crystal_density_diffrn     4.5097(2)
_exptl_crystal_density_meas     ?
_exptl_crystal_density_method     'not measured'
_exptl_crystal_F_000     ?
_exptl_absorpt_coefficient_mu     ?
_exptl_absorpt_correction_type     ?
_exptl_absorpt_process_details     ?
_exptl_absorpt_correction_T_min     ?
_exptl_absorpt_correction_T_max     ?
_exptl_special_details
; Absorption correction fixed at zero, all attempts to refine this term in GSAS
were unsuccessful so this term was fixed at zero.
CELREF  was used for initial lattice parameter determinations before Rietveld
refinement. Lattice parameters from GSAS refinement are quoted in the paper.
;
_diffrn_ambient_temperature     298
_diffrn_radiation_type     Synchrotron
_diffrn_radiation_wavelength     0.998043
_diffrn_radiation_monochromator     'Si(111) channel-cut crystal'
_diffrn_measurement_device_type     'In-house design'
_refine_ls_matrix_type     ?
_refine_ls_goodness_of_fit_all     1.998
_refine_ls_restrained_S_all     ?
_refine_ls_number_parameters     16
_refine_ls_number_restraints     0
_refine_ls_number_constraints     4
_refine_ls_hydrogen_treatment     ?
_refine_ls_weighting_scheme     ?
_refine_ls_weighting_details     ?
_refine_ls_shift/su_max     0.001
_refine_ls_shift/su_mean     ?
_refine_ls_extinction_method     ?
_refine_ls_extinction_coef     ?
loop_
    _atom_type_symbol
    _atom_type_description
    _atom_type_scat_dispersion_real
    _atom_type_scat_dispersion_imag
    _atom_type_scat_source
    Sr Sr 36.789 0.862 'http://henke.lbl.gov/optical_constants/asf.html'
    As As 30.659 3.637 'http://henke.lbl.gov/optical_constants/asf.html'
    O O 8.024 0.013 'http://henke.lbl.gov/optical_constants/asf.html'
    Cl Cl 17.239 0.310 'http://henke.lbl.gov/optical_constants/asf.html'
_computing_data_collection     'local software'
_computing_cell_refinement     'CELREF (Laugier & Bochu, 2003)'
_computing_data_reduction     'local software'
_computing_structure_solution     'coordinates taken from a related compound'
_computing_structure_refinement
                      'GSAS (Larson & Von Dreele (2004) and EXPGUI (Toby, 2001)'
_computing_molecular_graphics     'VESTA (Momma & Izumi, 2008)'
_computing_publication_material     'publCIF (Westrip, 2009)'
loop_
    _atom_site_type_symbol
    _atom_site_label
    _atom_site_fract_x
    _atom_site_fract_y
    _atom_site_fract_z
    _atom_site_U_iso_or_equiv
    _atom_site_adp_type
    _atom_site_calc_flag
    _atom_site_refinement_flags
    _atom_site_occupancy
    _atom_site_disorder_assembly
    _atom_site_disorder_group
    Sr Sr1 0.33333 0.66667 0.0080(10)
                                    0.0246(9) Uani d S 1 . .
    Sr Sr2 0.2496(5) 0.9936(6) 0.25 0.0246(9) Uani d S 1 . .
    As As1 0.4057(5) 0.3718(5) 0.25 0.029(2) Uani d S 1 . .
    O O1 0.337(3) 0.496(2) 0.25 0.015(4) Uani d S 1 . .
    O O2 0.598(2) 0.464(2) 0.25 0.015(4) Uani d S 1 . .
    O O3 0.354(2) 0.284(2) 0.063(2) 0.015(4) Uani d . 1 . .
    Cl Cl1 0.0000 0.0000 0.0000 0.031(5) Uani d S 1 . .
_geom_special_details
;
;
loop_
    _geom_bond_atom_site_label_1
    _geom_bond_atom_site_label_2
    _geom_bond_site_symmetry_2
    _geom_bond_distance
    _geom_bond_publ_flag
    Sr1 O1 2_665 2.49(2) ?
    Sr1 O1 3_565 2.49(2) ?
    Sr1 O1 . 2.49(2) y
    Sr1 O2 9 2.59(2) y
    Sr1 O2 8_565 2.59(2) ?
    Sr1 O2 7_665 2.59(2) ?
    Sr1 O3 8_565 3.010(10)
                         ?
    Sr1 O3 9 3.010(10)
                     y
    Sr1 O3 7_665 3.010(10)
                         ?
    Sr2 O2 2_665 2.53(2) y
    Sr2 O3 8_565 2.440(10)
                         y
    Sr2 O3 5_565 2.440(10)
                         ?
    Sr2 O3 10_566 2.940(10)
                          ?
    Sr2 O3 1_565 2.940(10)
                         y
    Sr2 O1 3_565 3.02(2) y
    Sr2 Cl1 1_565 3.156(3) y
    Sr2 Cl1 4_565 3.156(3) ?
    As1 O3 . 1.570(10)
                     y
    As1 O3 10_556 1.570(10)
                          ?
    As1 O1 . 1.72(2) y
    As1 O2 . 1.70(2) y
loop_
    _geom_angle_atom_site_label_1
    _geom_angle_atom_site_label_2
    _geom_angle_atom_site_label_3
    _geom_angle_site_symmetry_1
    _geom_angle_site_symmetry_3
    _geom_angle
    _geom_angle_publ_flag
    O3 As1 O3 . 10_556 121.0(10)
                              y
    O3 As1 O1 . . 105.8(7) y
    O3 As1 O1 10_556 . 105.8(7) ?
    O3 As1 O2 . . 106.3(6) y
    O3 As1 O2 10_556 . 106.3(6) ?
    O1 As1 O2 . . 112.0(10)
                         y
