# Supplementary material for: Rietveld refinement of Sr5(AsO4)3Cl from high-resolution synchrotron data
Source: Acta Crystallogr Sect E Struct Rep Online. 2009 Feb 21;65(Pt 3):i16–7. doi: 10.1107/S1600536809005054 (PMC2968429; doi:10.1107/S1600536809005054)
Supplement: Supplementary file 2 [file e-65-00i16-Isup2.rtv]

##############################################################################
###    CIF submission form for powder diffraction data (IUCr journals)     ###
###                                              Version 11 February 2005  ###
##############################################################################

# This is an electronic "form" for submitting powder diffraction data in CIF 
# format to an IUCr journal.  The data for each powder profile should be sent 
# as a separate file consisting of one data block.  The value of _pd_block_id 
# is used to associate each powder profile with a Rietveld refinement, since 
# it must match the value of _pd_block_diffractogram_id in the CIF used to 
# report the results of the refinement. The current version of the powder 
# CIF dictionary, which contains definitions of the terms starting _pd_,  
# may be obtained from http://www.iucr.org/iucr-top/cif/pd/index.html.  
# Note that the query marks '?' are significant as placeholders, and should 
# not be deleted where a data item is not given, UNLESS the accompanying data 
# name is also deleted. Lines should not exceed 80 characters in length.  The 
# comments following a hash symbol '#' may be deleted if wished.

data_I
#
#_pd_block_id      srasapatitepd

#---- raw/calc data loop -----
_pd_meas_2theta_range_min              6.01
_pd_meas_2theta_range_max              60.0
_pd_meas_2theta_range_inc              0.01
_pd_proc_2theta_range_min              6.00275
_pd_proc_2theta_range_max              59.99275
_pd_proc_2theta_range_inc              0.01


loop_
      _pd_meas_counts_total
      _pd_proc_ls_weight
      _pd_proc_intensity_bkg_calc
      _pd_calc_intensity_total
  627.0     0.001595    566.96649   566.96857
  608.0     0.001645    566.94495   566.94702
  612.0     0.001634    566.92334   566.92542
  600.0     0.001667    566.90173   566.90381
  594.0     0.001684    566.88007   566.88214
  596.0     0.001678    566.85834   566.86041
  598.0     0.001672    566.83661   566.83868
  579.0     0.001727    566.81482   566.81696
  592.0     0.001689    566.79309   566.79517
  602.0     0.001661    566.77130   566.77338
  607.0     0.001647    566.74939   566.75146
  566.0     0.001767    566.72748   566.72955
  606.0     0.001650    566.70551   566.70758
  621.0     0.001610    566.68353   566.68561
  580.0     0.001724    566.66156   566.66364
  611.0     0.001637    566.63953   566.64160
  603.0     0.001658    566.61737   566.61945
  596.0     0.001678    566.59528   566.59741
  605.0     0.001653    566.57318   566.57526
  607.0     0.001647    566.55103   566.55310
  588.0     0.001701    566.52875   566.53082
  622.0     0.001608    566.50653   566.50861
  572.0     0.001748    566.48425   566.48633
  583.0     0.001715    566.46198   566.46405
  581.0     0.001721    566.43958   566.44165
  575.0     0.001739    566.41711   566.41925
  586.0     0.001706    566.39478   566.39685
  595.0     0.001681    566.37231   566.37439
  605.0     0.001653    566.34979   566.35187
  583.0     0.001715    566.32721   566.32928
  557.0     0.001795    566.30469   566.30682
  604.0     0.001656    566.28210   566.28418
  607.0     0.001647    566.25952   566.26160
  581.0     0.001721    566.23682   566.23889
  580.0     0.001724    566.21411   566.21619
  601.0     0.001664    566.19135   566.19342
  613.0     0.001631    566.16858   566.17065
  592.0     0.001689    566.14575   566.14783
  611.0     0.001637    566.12299   566.12506
  576.0     0.001736    566.10004   566.86841
  590.0     0.001695    566.07721   567.19873
  570.0     0.001754    566.05420   568.87732
  592.0     0.001689    566.03119   579.25177
  629.0     0.001590    566.00824   620.84790
  715.0     0.001399    565.98517   719.15741
  840.0     0.001190    565.96216   860.64783
  1046.0    0.000956    565.93896   993.92432
  1076.0    0.000929    565.91577   1033.84131
  909.0     0.001100    565.89258   898.27649
  736.0     0.001359    565.86938   701.28015
  636.0     0.001572    565.84619   596.77869
  585.0     0.001709    565.82281   570.87585
  604.0     0.001656    565.79956   567.33191
  598.0     0.001672    565.77618   566.75903
  584.0     0.001712    565.75275   566.48730
  567.0     0.001764    565.72931   565.73145
  564.0     0.001773    565.70587   565.70801
  587.0     0.001704    565.68237   565.68445
  581.0     0.001721    565.65887   565.66095
  584.0     0.001712    565.63538   565.63745
  571.0     0.001751    565.61163   565.61377
  587.0     0.001704    565.58807   565.59021
  576.0     0.001736    565.56445   565.56653
  597.0     0.001675    565.54065   565.54279
  539.0     0.001855    565.51697   565.51904
  585.0     0.001709    565.49316   565.49524
  585.0     0.001709    565.46936   565.47150
  541.0     0.001848    565.44550   565.44757
  574.0     0.001742    565.42163   565.42371
  560.0     0.001786    565.39771   565.39978
  575.0     0.001739    565.37378   565.37585
  567.0     0.001764    565.34985   565.35193
  580.0     0.001724    565.32581   565.32788
  565.0     0.001770    565.30170   565.30383
  592.0     0.001689    565.27765   565.27972
  554.0     0.001805    565.25348   565.25562
  577.0     0.001733    565.22937   565.23145
  590.0     0.001695    565.20520   565.20728
  553.0     0.001808    565.18097   565.18311
  571.0     0.001751    565.15668   565.15881
  587.0     0.001704    565.13239   565.13452
  561.0     0.001783    565.10809   565.11017
  583.0     0.001715    565.08374   565.08582
  585.0     0.001709    565.05933   565.06140
  546.0     0.001832    565.03485   565.03699
  565.0     0.001770    565.01044   565.01257
  564.0     0.001773    564.98596   564.98804
  554.0     0.001805    564.96136   564.96350
  570.0     0.001754    564.93683   564.93896
  592.0     0.001689    564.91229   564.91437
  594.0     0.001684    564.88763   564.88977
  593.0     0.001686    564.86292   564.86505
  545.0     0.001835    564.83820   564.84033
  531.0     0.001883    564.81348   564.81561
  564.0     0.001773    564.78870   564.79083
  560.0     0.001786    564.76385   564.76599
  557.0     0.001795    564.73907   564.74121
  566.0     0.001767    564.71417   564.71631
  600.0     0.001667    564.68927   564.69135
  560.0     0.001786    564.66437   564.66644
  567.0     0.001764    564.63934   564.64148
  556.0     0.001799    564.61438   564.61646
  580.0     0.001724    564.58936   564.59143
  554.0     0.001805    564.56421   564.56628
  553.0     0.001808    564.53906   564.54114
  544.0     0.001838    564.51398   564.51605
  561.0     0.001783    564.48877   564.49084
  564.0     0.001773    564.46356   564.46564
  562.0     0.001779    564.43829   564.44043
  554.0     0.001805    564.41302   564.41510
  572.0     0.001748    564.38770   564.38977
  560.0     0.001786    564.36237   564.36444
  554.0     0.001805    564.33691   564.33905
  551.0     0.001815    564.31146   564.31360
  549.0     0.001821    564.28607   564.28815
  559.0     0.001789    564.26050   564.26263
  570.0     0.001754    564.23505   564.23712
  539.0     0.001855    564.20941   564.21155
  579.0     0.001727    564.18390   564.18597
  556.0     0.001799    564.15820   564.16034
  572.0     0.001748    564.13263   564.13470
  576.0     0.001736    564.10681   564.10895
  575.0     0.001739    564.08118   564.08331
  574.0     0.001742    564.05530   564.05743
  552.0     0.001812    564.02960   564.03168
  570.0     0.001754    564.00372   564.00580
  575.0     0.001739    563.97791   563.98004
  565.0     0.001770    563.95197   563.95410
  547.0     0.001828    563.92603   563.92816
  570.0     0.001754    563.90009   563.90222
  582.0     0.001718    563.87408   563.87616
  573.0     0.001745    563.84802   563.85010
  543.0     0.001842    563.82190   563.82404
  584.0     0.001712    563.79584   563.79791
  563.0     0.001776    563.76965   563.77179
  574.0     0.001742    563.74347   563.74561
  566.0     0.001767    563.71735   563.71942
  540.0     0.001852    563.69104   563.69312
  588.0     0.001701    563.66479   563.66687
  529.0     0.001890    563.63849   563.64062
  525.0     0.001905    563.61212   563.61420
  547.0     0.001828    563.58575   563.58783
  539.0     0.001855    563.55927   563.56140
  562.0     0.001779    563.53284   563.53491
  569.0     0.001757    563.50641   563.50848
  546.0     0.001832    563.47986   563.48199
  577.0     0.001733    563.45331   563.45544
  564.0     0.001773    563.42670   563.42883
  565.0     0.001770    563.40009   563.40216
  552.0     0.001812    563.37341   563.37549
  556.0     0.001799    563.34674   563.34888
  578.0     0.001730    563.32007   563.32214
  557.0     0.001795    563.29327   563.29535
  555.0     0.001802    563.26648   563.26862
  573.0     0.001745    563.23969   563.24182
  555.0     0.001802    563.21283   563.21490
  539.0     0.001855    563.18591   563.18799
  545.0     0.001835    563.15894   563.16107
  574.0     0.001742    563.13208   563.13416
  552.0     0.001812    563.10504   563.10718
  548.0     0.001825    563.07800   563.08014
  553.0     0.001808    563.05090   563.05304
  548.0     0.001825    563.02386   563.02600
  545.0     0.001835    562.99677   562.99884
  569.0     0.001757    562.96948   562.97162
  550.0     0.001818    562.94238   562.94452
  582.0     0.001718    562.91516   562.91724
  536.0     0.001866    562.88782   562.88995
  529.0     0.001890    562.86060   562.86267
  555.0     0.001802    562.83325   562.83539
  548.0     0.001825    562.80585   562.80798
  545.0     0.001835    562.77844   562.78058
  567.0     0.001764    562.75098   562.75311
  543.0     0.001842    562.72351   562.72565
  569.0     0.001757    562.69604   562.69818
  548.0     0.001825    562.66852   562.67065
  546.0     0.001832    562.64099   562.64307
  546.0     0.001832    562.61334   562.61548
  560.0     0.001786    562.58563   562.58777
  586.0     0.001706    562.55798   562.56012
  554.0     0.001805    562.53033   562.53247
  531.0     0.001883    562.50256   562.50470
  539.0     0.001855    562.47479   562.47693
  535.0     0.001869    562.44696   562.44910
  560.0     0.001786    562.41913   562.42126
  528.0     0.001894    562.39130   562.39343
  553.0     0.001808    562.36340   562.36554
  525.0     0.001905    562.33545   562.33752
  553.0     0.001808    562.30750   562.30963
  561.0     0.001783    562.27948   562.28156
  565.0     0.001770    562.25134   562.25348
  537.0     0.001862    562.22333   562.22546
  552.0     0.001812    562.19519   562.19733
  556.0     0.001799    562.16705   562.16919
  566.0     0.001767    562.13885   562.14099
  586.0     0.001706    562.11066   562.11279
  532.0     0.001880    562.08240   562.08453
  559.0     0.001789    562.05420   562.05634
  564.0     0.001773    562.02576   562.02789
  577.0     0.001733    561.99750   561.99963
  537.0     0.001862    561.96906   561.97119
  549.0     0.001821    561.94073   561.94281
  542.0     0.001845    561.91229   561.91443
  556.0     0.001799    561.88373   561.88586
  564.0     0.001773    561.85522   561.85736
  539.0     0.001855    561.82666   561.82880
  542.0     0.001845    561.79810   561.80023
  554.0     0.001805    561.76947   561.77161
  560.0     0.001786    561.74078   561.74292
  550.0     0.001818    561.71210   561.71423
  533.0     0.001876    561.68341   561.68555
  530.0     0.001887    561.65466   561.65680
  551.0     0.001815    561.62585   561.62799
  540.0     0.001852    561.59711   561.59918
  544.0     0.001838    561.56818   561.57031
  552.0     0.001812    561.53931   561.54144
  558.0     0.001792    561.51044   561.51257
  535.0     0.001869    561.48145   561.48358
  539.0     0.001855    561.45245   561.45459
  570.0     0.001754    561.42340   561.42554
  559.0     0.001789    561.39435   561.39648
  541.0     0.001848    561.36536   561.36749
  554.0     0.001805    561.33624   561.33838
  552.0     0.001812    561.30701   561.30914
  555.0     0.001802    561.27783   561.27997
  571.0     0.001751    561.24854   561.25067
  549.0     0.001821    561.21930   561.22144
  545.0     0.001835    561.19006   561.19220
  547.0     0.001828    561.16077   561.16290
  560.0     0.001786    561.13141   561.13354
  545.0     0.001835    561.10199   561.10413
  563.0     0.001776    561.07251   561.07465
  543.0     0.001842    561.04309   561.04523
  564.0     0.001773    561.01361   561.01575
  545.0     0.001835    560.98413   560.98627
  535.0     0.001869    560.95453   560.95667
  524.0     0.001908    560.92493   560.92706
  539.0     0.001855    560.89532   560.89746
  528.0     0.001894    560.86566   560.86780
  515.0     0.001942    560.83594   560.83807
  567.0     0.001764    560.80621   560.80835
  558.0     0.001792    560.77649   560.77863
  554.0     0.001805    560.74670   560.74884
  569.0     0.001757    560.71686   560.71899
  570.0     0.001754    560.68695   560.68909
  534.0     0.001873    560.65710   560.65924
  537.0     0.001862    560.62720   560.62933
  555.0     0.001802    560.59729   560.59943
  551.0     0.001815    560.56726   560.56940
  539.0     0.001855    560.53723   560.53937
  543.0     0.001842    560.50714   560.50928
  560.0     0.001786    560.47705   560.47919
  530.0     0.001887    560.44696   560.44910
  552.0     0.001812    560.41681   560.41895
  554.0     0.001805    560.38660   560.38879
  532.0     0.001880    560.35632   560.35852
  554.0     0.001805    560.32605   560.32825
  538.0     0.001859    560.29584   560.29797
  552.0     0.001812    560.26550   560.26764
  537.0     0.001862    560.23511   560.23730
  527.0     0.001898    560.20477   560.20691
  532.0     0.001880    560.17426   560.17645
  544.0     0.001838    560.14386   560.14600
  544.0     0.001838    560.11334   560.11548
  534.0     0.001873    560.08282   560.08496
  545.0     0.001835    560.05231   560.05444
  553.0     0.001808    560.02167   560.02380
  544.0     0.001838    559.99109   559.99323
  569.0     0.001757    559.96045   559.96259
  524.0     0.001908    559.92975   559.93188
  523.0     0.001912    559.89899   559.90112
  518.0     0.001931    559.86816   559.87036
  504.0     0.001984    559.83746   559.83960
  517.0     0.001934    559.80658   559.80872
  536.0     0.001866    559.77570   559.77783
  551.0     0.001815    559.74481   559.74695
  534.0     0.001873    559.71387   559.71606
  556.0     0.001799    559.68292   559.68512
  539.0     0.001855    559.65198   559.65411
  537.0     0.001862    559.62097   559.62311
  513.0     0.001949    559.58984   559.59204
  566.0     0.001767    559.55878   559.56097
  523.0     0.001912    559.52765   559.52985
  543.0     0.001842    559.49652   559.49866
  549.0     0.001821    559.46527   559.46747
  526.0     0.001901    559.43414   559.43628
  520.0     0.001923    559.40283   559.40503
  525.0     0.001905    559.37158   559.37372
  555.0     0.001802    559.34021   559.34241
  560.0     0.001786    559.30890   559.31104
  553.0     0.001808    559.27747   559.27960
  554.0     0.001805    559.24609   559.24823
  553.0     0.001808    559.21460   559.21674
  511.0     0.001957    559.18311   559.18530
  536.0     0.001866    559.15155   559.15375
  541.0     0.001848    559.12006   559.12219
  549.0     0.001821    559.08844   559.09058
  541.0     0.001848    559.05682   559.05896
  550.0     0.001818    559.02521   559.02734
  535.0     0.001869    558.99347   558.99567
  549.0     0.001821    558.96179   558.96399
  539.0     0.001855    558.93005   558.93219
  521.0     0.001919    558.89825   558.90045
  524.0     0.001908    558.86646   558.86859
  522.0     0.001916    558.83459   558.83673
  540.0     0.001852    558.80267   558.80487
  546.0     0.001832    558.77075   558.77289
  551.0     0.001815    558.73883   558.74097
  535.0     0.001869    558.70679   558.70892
  523.0     0.001912    558.67480   558.67694
  558.0     0.001792    558.64282   558.64496
  527.0     0.001898    558.61072   558.61292
  555.0     0.001802    558.57855   558.58075
  521.0     0.001919    558.54645   558.54858
  555.0     0.001802    558.51422   558.51636
  515.0     0.001942    558.48199   558.48419
  508.0     0.001969    558.44977   558.45190
  556.0     0.001799    558.41748   558.41962
  545.0     0.001835    558.38519   558.38739
  531.0     0.001883    558.35291   558.35504
  540.0     0.001852    558.32043   558.32263
  527.0     0.001898    558.28809   558.29022
  560.0     0.001786    558.25562   558.25775
  544.0     0.001838    558.22308   558.22528
  505.0     0.001980    558.19067   558.19281
  548.0     0.001825    558.15814   558.16028
  550.0     0.001818    558.12549   558.12762
  521.0     0.001919    558.09290   558.09503
  542.0     0.001845    558.06030   558.06244
  537.0     0.001862    558.02753   558.02972
  547.0     0.001828    557.99487   557.99701
  527.0     0.001898    557.96216   557.96436
  530.0     0.001887    557.92932   557.93152
  522.0     0.001916    557.89655   557.89868
  544.0     0.001838    557.86371   557.86591
  554.0     0.001805    557.83087   557.83307
  559.0     0.001789    557.79791   557.80005
  519.0     0.001927    557.76501   557.76715
  520.0     0.001923    557.73206   557.73419
  545.0     0.001835    557.69904   557.70123
  507.0     0.001972    557.66595   557.66815
  523.0     0.001912    557.63293   557.63507
  558.0     0.001792    557.59985   557.60205
  530.0     0.001887    557.56671   557.56891
  560.0     0.001786    557.53351   557.53564
  540.0     0.001852    557.50031   557.50250
  522.0     0.001916    557.46710   557.46930
  550.0     0.001818    557.43384   557.43604
  527.0     0.001898    557.40051   557.40271
  557.0     0.001795    557.36719   557.36932
  573.0     0.001745    557.33386   557.33606
  531.0     0.001883    557.30048   557.30261
  542.0     0.001845    557.26709   557.26923
  511.0     0.001957    557.23358   557.23578
  548.0     0.001825    557.20007   557.20227
  536.0     0.001866    557.16656   557.16870
  532.0     0.001880    557.13306   557.13519
  536.0     0.001866    557.09943   557.10162
  533.0     0.001876    557.06573   557.06793
  526.0     0.001901    557.03217   557.03436
  516.0     0.001938    556.99847   557.00061
  529.0     0.001890    556.96472   556.96692
  536.0     0.001866    556.93097   556.93317
  508.0     0.001969    556.89722   556.89935
  540.0     0.001852    556.86334   556.86554
  547.0     0.001828    556.82953   556.83173
  535.0     0.001869    556.79559   556.79779
  559.0     0.001789    556.76172   556.76385
  554.0     0.001805    556.72778   556.72998
  550.0     0.001818    556.69379   556.69598
  499.0     0.002004    556.65979   556.66199
  525.0     0.001905    556.62573   556.62793
  536.0     0.001866    556.59161   556.59381
  552.0     0.001812    556.55750   556.55969
  548.0     0.001825    556.52338   556.52557
  566.0     0.001767    556.48920   556.49139
  547.0     0.001828    556.45502   556.45721
  542.0     0.001845    556.42078   556.42297
  539.0     0.001855    556.38654   556.38873
  552.0     0.001812    556.35217   556.35437
  525.0     0.001905    556.31781   556.32001
  540.0     0.001852    556.28351   556.28571
  569.0     0.001757    556.24902   556.25122
  548.0     0.001825    556.21460   556.21680
  538.0     0.001859    556.18018   556.18237
  526.0     0.001901    556.14569   556.14783
  529.0     0.001890    556.11115   556.11334
  490.0     0.002041    556.07660   556.07880
  525.0     0.001905    556.04199   556.04419
  509.0     0.001965    556.00732   556.00952
  549.0     0.001821    555.97272   555.97491
  521.0     0.001919    555.93799   555.94019
  522.0     0.001916    555.90332   555.90552
  538.0     0.001859    555.86853   555.87073
  580.0     0.001724    555.83374   555.83594
  535.0     0.001869    555.79895   555.80115
  536.0     0.001866    555.76398   555.76617
  526.0     0.001901    555.72919   555.73138
  530.0     0.001887    555.69421   555.69641
  557.0     0.001795    555.65930   555.66150
  560.0     0.001786    555.62427   555.62646
  524.0     0.001908    555.58929   555.59149
  516.0     0.001938    555.55420   555.55640
  509.0     0.001965    555.51923   555.52142
  527.0     0.001898    555.48401   555.48621
  535.0     0.001869    555.44891   555.45111
  530.0     0.001887    555.41370   555.41589
  560.0     0.001786    555.37848   555.38068
  531.0     0.001883    555.34320   555.34540
  535.0     0.001869    555.30804   555.31024
  539.0     0.001855    555.27264   555.50757
  531.0     0.001883    555.23737   555.54095
  541.0     0.001848    555.20197   555.61774
  533.0     0.001876    555.16663   555.91913
  533.0     0.001876    555.13110   557.82758
  536.0     0.001866    555.09570   566.63129
  573.0     0.001745    555.06012   591.55988
  691.0     0.001447    555.02466   638.25702
  753.0     0.001328    554.98901   686.01923
  717.0     0.001395    554.95349   677.55237
  613.0     0.001631    554.91779   616.93341
  540.0     0.001852    554.88220   572.02142
  530.0     0.001887    554.84656   557.96454
  541.0     0.001848    554.81079   555.62787
  556.0     0.001799    554.77502   555.24738
  534.0     0.001873    554.73926   555.08191
  526.0     0.001901    554.70343   554.96527
  556.0     0.001799    554.66754   554.66974
  530.0     0.001887    554.63171   554.63391
  520.0     0.001923    554.59570   554.59796
  524.0     0.001908    554.55975   554.56195
  549.0     0.001821    554.52380   554.52600
  528.0     0.001894    554.48779   554.48999
  518.0     0.001931    554.45172   554.45392
  512.0     0.001953    554.41565   554.41791
  556.0     0.001799    554.37964   554.38184
  518.0     0.001931    554.34338   554.34564
  554.0     0.001805    554.30725   554.30951
  530.0     0.001887    554.27106   554.27332
  525.0     0.001905    554.23480   554.23700
  546.0     0.001832    554.19855   554.20081
  519.0     0.001927    554.16223   554.16443
  538.0     0.001859    554.12592   554.12811
  514.0     0.001946    554.08954   554.09174
  526.0     0.001901    554.05310   554.05536
  530.0     0.001887    554.01672   554.01898
  539.0     0.001855    553.98022   553.98242
  531.0     0.001883    553.94379   553.94598
  548.0     0.001825    553.90729   553.90948
  530.0     0.001887    553.87067   553.87286
  546.0     0.001832    553.83411   553.83630
  536.0     0.001866    553.79742   553.79968
  576.0     0.001736    553.76080   553.76306
  542.0     0.001845    553.72418   553.72638
  534.0     0.001873    553.68738   553.68964
  567.0     0.001764    553.65070   553.65295
  520.0     0.001923    553.61395   553.61615
  536.0     0.001866    553.57709   553.57935
  511.0     0.001957    553.54028   553.54248
  550.0     0.001818    553.50336   553.50555
  528.0     0.001894    553.46643   553.46869
  524.0     0.001908    553.42957   553.43176
  530.0     0.001887    553.39264   553.39484
  536.0     0.001866    553.35559   553.35779
  550.0     0.001818    553.31854   553.32080
  524.0     0.001908    553.28149   553.28369
  516.0     0.001938    553.24432   553.24658
  539.0     0.001855    553.20728   553.20947
  537.0     0.001862    553.17004   553.17230
  544.0     0.001838    553.13293   553.13513
  542.0     0.001845    553.09570   553.09790
  536.0     0.001866    553.05841   553.06061
  546.0     0.001832    553.02112   553.02338
  554.0     0.001805    552.98383   552.98608
  532.0     0.001880    552.94647   552.94867
  516.0     0.001938    552.90906   552.91132
  519.0     0.001927    552.87170   552.87390
  521.0     0.001919    552.83423   552.83643
  524.0     0.001908    552.79675   552.79895
  533.0     0.001876    552.75928   552.76147
  547.0     0.001828    552.72174   552.72394
  541.0     0.001848    552.68414   552.68634
  526.0     0.001901    552.64655   552.64880
  539.0     0.001855    552.60883   552.61108
  542.0     0.001845    552.57123   552.57343
  514.0     0.001946    552.53357   552.53583
  543.0     0.001842    552.49579   552.49805
  541.0     0.001848    552.45801   552.46027
  522.0     0.001916    552.42023   552.42249
  504.0     0.001984    552.38245   552.38470
  541.0     0.001848    552.34460   552.34686
  542.0     0.001845    552.30670   552.30896
  527.0     0.001898    552.26874   552.27100
  537.0     0.001862    552.23077   552.23303
  538.0     0.001859    552.19281   552.19501
  517.0     0.001934    552.15485   552.15710
  545.0     0.001835    552.11682   552.11902
  557.0     0.001795    552.07867   552.08093
  530.0     0.001887    552.04059   552.04285
  536.0     0.001866    552.00250   552.00476
  556.0     0.001799    551.96429   551.96655
  566.0     0.001767    551.92609   551.92828
  545.0     0.001835    551.88788   551.89008
  530.0     0.001887    551.84961   551.85187
  537.0     0.001862    551.81134   551.81360
  557.0     0.001795    551.77301   551.77521
  533.0     0.001876    551.73462   551.73688
  529.0     0.001890    551.69629   551.69855
  536.0     0.001866    551.65784   551.66010
  553.0     0.001808    551.61938   551.62158
  514.0     0.001946    551.58087   551.58313
  548.0     0.001825    551.54236   551.54456
  495.0     0.002020    551.50378   551.50604
  563.0     0.001776    551.46527   551.46747
  569.0     0.001757    551.42664   551.45087
  541.0     0.001848    551.38794   551.41846
  529.0     0.001890    551.34930   551.38928
  535.0     0.001869    551.31061   551.37140
  538.0     0.001859    551.27185   551.43323
  529.0     0.001890    551.23309   551.92908
  522.0     0.001916    551.19427   553.75049
  546.0     0.001832    551.15546   557.78198
  570.0     0.001754    551.11664   562.59619
  535.0     0.001869    551.07770   562.98816
  553.0     0.001808    551.03882   557.76129
  541.0     0.001848    550.99988   553.06647
  531.0     0.001883    550.96088   551.36047
  537.0     0.001862    550.92188   551.01862
  541.0     0.001848    550.88287   550.93567
  539.0     0.001855    550.84375   550.88208
  512.0     0.001953    550.80463   550.83417
  535.0     0.001869    550.76550   550.76776
  525.0     0.001905    550.72638   550.72864
  569.0     0.001757    550.68713   550.68939
  541.0     0.001848    550.64789   550.65015
  530.0     0.001887    550.60864   550.61090
  564.0     0.001773    550.56934   550.57159
  558.0     0.001792    550.52997   550.53223
  539.0     0.001855    550.49066   550.49292
  543.0     0.001842    550.45129   550.45355
  504.0     0.001984    550.41187   550.41412
  545.0     0.001835    550.37238   550.37463
  535.0     0.001869    550.33289   550.33514
  543.0     0.001842    550.29346   550.29572
  531.0     0.001883    550.25391   550.25616
  538.0     0.001859    550.21429   550.21649
  557.0     0.001795    550.17462   550.17688
  542.0     0.001845    550.13507   550.13733
  556.0     0.001799    550.09540   550.09766
  543.0     0.001842    550.05573   550.05798
  531.0     0.001883    550.01599   550.01831
  528.0     0.001894    549.97614   549.97845
  551.0     0.001815    549.93640   549.93878
  557.0     0.001795    549.89661   549.89911
  546.0     0.001832    549.85675   549.85938
  540.0     0.001852    549.81683   549.81970
  523.0     0.001912    549.77692   549.78009
  547.0     0.001828    549.73700   549.74066
  530.0     0.001887    549.69702   549.70123
  541.0     0.001848    549.65698   549.66193
  521.0     0.001919    549.61694   549.62280
  499.0     0.002004    549.57690   549.58368
  506.0     0.001976    549.53674   549.54456
  554.0     0.001805    549.49670   549.50543
  536.0     0.001866    549.45648   549.46613
  548.0     0.001825    549.41626   549.42651
  552.0     0.001812    549.37610   549.38666
  551.0     0.001815    549.33588   549.34644
  547.0     0.001828    549.29559   549.30585
  533.0     0.001876    549.25519   549.26489
  560.0     0.001786    549.21484   549.22375
  564.0     0.001773    549.17450   549.18243
  554.0     0.001805    549.13409   549.14105
  530.0     0.001887    549.09369   549.09967
  540.0     0.001852    549.05322   549.05835
  534.0     0.001873    549.01270   549.01703
  504.0     0.001984    548.97217   548.97589
  528.0     0.001894    548.93158   548.93488
  540.0     0.001852    548.89099   548.89392
  529.0     0.001890    548.85034   548.85303
  570.0     0.001754    548.80969   548.81219
  524.0     0.001908    548.76904   548.77142
  540.0     0.001852    548.72827   548.73065
  564.0     0.001773    548.68762   548.68994
  562.0     0.001779    548.64679   548.64911
  522.0     0.001916    548.60596   548.60822
  530.0     0.001887    548.56512   548.56744
  548.0     0.001825    548.52429   548.52655
  521.0     0.001919    548.48340   548.48566
  559.0     0.001789    548.44244   548.44470
  565.0     0.001770    548.40149   548.40375
  517.0     0.001934    548.36053   548.36279
  549.0     0.001821    548.31946   548.32178
  567.0     0.001764    548.27844   548.28076
  543.0     0.001842    548.23737   548.23962
  529.0     0.001890    548.19617   548.19849
  564.0     0.001773    548.15503   548.15735
  534.0     0.001873    548.11395   548.11621
  549.0     0.001821    548.07275   548.07501
  532.0     0.001880    548.03143   548.03369
  539.0     0.001855    547.99017   547.99243
  551.0     0.001815    547.94891   547.95117
  559.0     0.001789    547.90759   547.90985
  577.0     0.001733    547.86627   547.86853
  574.0     0.001742    547.82483   547.82715
  546.0     0.001832    547.78339   547.78564
  581.0     0.001721    547.74194   547.74420
  540.0     0.001852    547.70050   547.70276
  551.0     0.001815    547.65900   547.66125
  545.0     0.001835    547.61737   547.61969
  534.0     0.001873    547.57581   547.57812
  540.0     0.001852    547.53424   547.53656
  550.0     0.001818    547.49261   547.49493
  545.0     0.001835    547.45099   547.45331
  538.0     0.001859    547.40930   547.41162
  555.0     0.001802    547.36755   547.36981
  524.0     0.001908    547.32574   547.32806
  567.0     0.001764    547.28400   547.28632
  555.0     0.001802    547.24219   547.24451
  522.0     0.001916    547.20032   547.20264
  548.0     0.001825    547.15845   547.16071
  555.0     0.001802    547.11658   547.11884
  527.0     0.001898    547.07465   547.07690
  549.0     0.001821    547.03271   547.03503
  534.0     0.001873    546.99072   546.99298
  561.0     0.001783    546.94861   546.95093
  524.0     0.001908    546.90656   546.90887
  534.0     0.001873    546.86456   546.86682
  554.0     0.001805    546.82245   546.82471
  568.0     0.001761    546.78021   546.78253
  604.0     0.001656    546.73804   546.74036
  552.0     0.001812    546.69586   546.69818
  573.0     0.001745    546.65363   546.65594
  561.0     0.001783    546.61139   546.61371
  537.0     0.001862    546.56909   546.57141
  533.0     0.001876    546.52673   546.52905
  554.0     0.001805    546.48438   546.48669
  568.0     0.001761    546.44202   546.44434
  555.0     0.001802    546.39960   546.40186
  544.0     0.001838    546.35712   546.35938
  573.0     0.001745    546.31464   546.31696
  540.0     0.001852    546.27216   546.27441
  534.0     0.001873    546.22961   546.23193
  553.0     0.001808    546.18701   546.18927
  555.0     0.001802    546.14441   546.14667
  569.0     0.001757    546.10181   546.10413
  581.0     0.001721    546.05914   546.06146
  547.0     0.001828    546.01642   546.01874
  558.0     0.001792    545.97369   545.97601
  598.0     0.001672    545.93097   545.93329
  554.0     0.001805    545.88818   545.89050
  545.0     0.001835    545.84546   545.84772
  565.0     0.001770    545.80261   545.80487
  563.0     0.001776    545.75970   545.76196
  559.0     0.001789    545.71674   545.71906
  549.0     0.001821    545.67389   545.67621
  539.0     0.001855    545.63092   545.63324
  555.0     0.001802    545.58789   545.59021
  558.0     0.001792    545.54492   545.54718
  550.0     0.001818    545.50189   545.50415
  566.0     0.001767    545.45880   545.46112
  544.0     0.001838    545.41565   545.41791
  557.0     0.001795    545.37250   545.37482
  539.0     0.001855    545.32935   545.33167
  562.0     0.001779    545.28613   545.28845
  557.0     0.001795    545.24292   545.24524
  532.0     0.001880    545.19965   545.20197
  535.0     0.001869    545.15643   545.15869
  563.0     0.001776    545.11304   545.11536
  535.0     0.001869    545.06970   545.07196
  585.0     0.001709    545.02631   545.02863
  562.0     0.001779    544.98297   544.98529
  548.0     0.001825    544.93951   544.94183
  555.0     0.001802    544.89600   544.89832
  589.0     0.001698    544.85248   544.85480
  561.0     0.001783    544.80902   544.81134
  557.0     0.001795    544.76544   544.76776
  575.0     0.001739    544.72180   544.72412
  533.0     0.001876    544.67822   544.68054
  568.0     0.001761    544.63464   544.63690
  550.0     0.001818    544.59094   544.59326
  547.0     0.001828    544.54724   544.54956
  563.0     0.001776    544.50348   544.50580
  567.0     0.001764    544.45978   544.46210
  547.0     0.001828    544.41595   544.41827
  556.0     0.001799    544.37207   544.37439
  562.0     0.001779    544.32825   544.33057
  540.0     0.001852    544.28430   544.28668
  575.0     0.001739    544.24042   544.24292
  563.0     0.001776    544.19653   544.40521
  552.0     0.001812    544.15253   544.42340
  549.0     0.001821    544.10852   544.47845
  555.0     0.001802    544.06445   544.68091
  556.0     0.001799    544.02051   545.90967
  584.0     0.001712    543.97638   552.25397
  633.0     0.001580    543.93219   572.83539
  721.0     0.001387    543.88806   610.67114
  769.0     0.001300    543.84393   637.93787
  710.0     0.001408    543.79962   617.79156
  632.0     0.001582    543.75543   575.41882
  582.0     0.001718    543.71118   551.90625
  571.0     0.001751    543.66687   546.13281
  586.0     0.001706    543.62256   545.64484
  544.0     0.001838    543.57825   546.04492
  579.0     0.001727    543.53387   546.70160
  572.0     0.001748    543.48938   547.54059
  588.0     0.001701    543.44495   548.51233
  555.0     0.001802    543.40045   549.54846
  563.0     0.001776    543.35596   550.56189
  587.0     0.001704    543.31146   551.45416
  589.0     0.001698    543.26691   552.12842
  613.0     0.001631    543.22229   552.50476
  585.0     0.001709    543.17767   552.53369
  589.0     0.001698    543.13300   552.20520
  571.0     0.001751    543.08832   551.55054
  563.0     0.001776    543.04364   550.63605
  561.0     0.001783    542.99890   549.55139
  583.0     0.001715    542.95410   548.39380
  558.0     0.001792    542.90936   547.25354
  612.0     0.001634    542.86450   546.20245
  563.0     0.001776    542.81964   545.28796
  577.0     0.001733    542.77478   544.53198
  546.0     0.001832    542.72992   543.93512
  600.0     0.001667    542.68488   543.48224
  591.0     0.001692    542.63995   543.14972
  595.0     0.001681    542.59491   542.91107
  574.0     0.001742    542.54987   542.74127
  546.0     0.001832    542.50488   542.61926
  542.0     0.001845    542.45972   542.52844
  556.0     0.001799    542.41467   542.45734
  572.0     0.001748    542.36951   542.39777
  564.0     0.001773    542.32428   542.34479
  573.0     0.001745    542.27911   542.29541
  546.0     0.001832    542.23383   542.24792
  590.0     0.001695    542.18860   542.20129
  566.0     0.001767    542.14337   542.15533
  578.0     0.001730    542.09796   542.10944
  575.0     0.001739    542.05261   542.05542
  579.0     0.001727    542.00726   542.01056
  588.0     0.001701    541.96185   541.96631
  563.0     0.001776    541.91644   541.92334
  564.0     0.001773    541.87091   541.88275
  547.0     0.001828    541.82544   541.84680
  559.0     0.001789    541.77991   541.81891
  582.0     0.001718    541.73431   541.80463
  556.0     0.001799    541.68878   541.81213
  600.0     0.001667    541.64313   541.85254
  567.0     0.001764    541.59753   541.94086
  558.0     0.001792    541.55182   542.09393
  614.0     0.001629    541.50616   542.33038
  551.0     0.001815    541.46045   542.66614
  554.0     0.001805    541.41467   543.11139
  571.0     0.001751    541.36890   543.66553
  578.0     0.001730    541.32306   544.31274
  574.0     0.001742    541.27722   545.02020
  568.0     0.001761    541.23132   545.73785
  539.0     0.001855    541.18542   546.40332
  590.0     0.001695    541.13947   546.94946
  577.0     0.001733    541.09351   547.31458
  585.0     0.001709    541.04749   547.45325
  601.0     0.001664    541.00153   547.34448
  541.0     0.001848    540.95544   546.99530
  548.0     0.001825    540.90936   546.44006
  561.0     0.001783    540.86328   545.96338
  582.0     0.001718    540.81714   545.23358
  583.0     0.001715    540.77100   544.51385
  575.0     0.001739    540.72473   543.89502
  558.0     0.001792    540.67859   543.67780
  548.0     0.001825    540.63232   545.74463
  567.0     0.001764    540.58612   557.42511
  604.0     0.001656    540.53973   591.05548
  658.0     0.001520    540.49341   640.00671
  651.0     0.001536    540.44702   655.69849
  611.0     0.001637    540.40070   613.05383
  575.0     0.001739    540.35419   565.39990
  585.0     0.001709    540.30780   545.62762
  569.0     0.001757    540.26123   541.50983
  575.0     0.001739    540.21472   540.84039
  580.0     0.001724    540.16821   540.60474
  566.0     0.001767    540.12164   540.44836
  592.0     0.001689    540.07507   540.32886
  597.0     0.001675    540.02844   540.23138
  611.0     0.001637    539.98181   540.14795
  649.0     0.001541    539.93506   540.07379
  612.0     0.001634    539.88843   540.00598
  589.0     0.001698    539.84167   539.84399
  620.0     0.001613    539.79492   539.79730
  600.0     0.001667    539.74811   539.75049
  598.0     0.001672    539.70129   539.70367
  600.0     0.001667    539.65442   539.65680
  547.0     0.001828    539.60760   539.60992
  576.0     0.001736    539.56067   539.56305
  540.0     0.001852    539.51367   539.51605
  553.0     0.001808    539.46674   539.46912
  584.0     0.001712    539.41974   539.42212
  581.0     0.001721    539.37268   539.37506
  572.0     0.001748    539.32562   539.32800
  591.0     0.001692    539.27856   539.28094
  598.0     0.001672    539.23151   539.23383
  562.0     0.001779    539.18433   539.18671
  578.0     0.001730    539.13721   539.13959
  563.0     0.001776    539.08997   539.09235
  592.0     0.001689    539.04272   539.04510
  579.0     0.001727    538.99554   538.99786
  591.0     0.001692    538.94818   538.95056
  572.0     0.001748    538.90088   538.90326
  583.0     0.001715    538.85358   538.85596
  576.0     0.001736    538.80621   538.80859
  609.0     0.001642    538.75885   538.76123
  554.0     0.001805    538.71143   538.71381
  554.0     0.001805    538.66394   538.66632
  579.0     0.001727    538.61646   538.61884
  599.0     0.001669    538.56897   538.57135
  598.0     0.001672    538.52142   538.52380
  583.0     0.001715    538.47388   538.47626
  601.0     0.001664    538.42627   538.42865
  587.0     0.001704    538.37860   538.38098
  566.0     0.001767    538.33093   538.33331
  591.0     0.001692    538.28333   538.28571
  568.0     0.001761    538.23560   538.23798
  617.0     0.001621    538.18793   538.19031
  585.0     0.001709    538.14020   538.14258
  575.0     0.001739    538.09235   538.09473
  562.0     0.001779    538.04449   538.04688
  600.0     0.001667    537.99670   537.99908
  591.0     0.001692    537.94879   537.95123
  595.0     0.001681    537.90088   537.90326
  589.0     0.001698    537.85297   537.85535
  549.0     0.001821    537.80505   537.80743
  584.0     0.001712    537.75702   537.75946
  591.0     0.001692    537.70898   537.71136
  601.0     0.001664    537.66095   537.66333
  574.0     0.001742    537.61292   537.61530
  556.0     0.001799    537.56482   537.56720
  595.0     0.001681    537.51666   537.51904
  569.0     0.001757    537.46851   537.47089
  577.0     0.001733    537.42041   537.42279
  606.0     0.001650    537.37213   537.37451
  590.0     0.001695    537.32385   537.32629
  586.0     0.001706    537.27563   537.27802
  580.0     0.001724    537.22736   537.22974
  580.0     0.001724    537.17896   537.18134
  589.0     0.001698    537.13062   537.13306
  586.0     0.001706    537.08228   537.08466
  598.0     0.001672    537.03387   537.03625
  577.0     0.001733    536.98541   536.98779
  567.0     0.001764    536.93695   536.93939
  603.0     0.001658    536.88855   536.89093
  567.0     0.001764    536.83997   536.84235
  593.0     0.001686    536.79144   536.79382
  545.0     0.001835    536.74280   536.74518
  575.0     0.001739    536.69421   536.69659
  581.0     0.001721    536.64563   536.64801
  551.0     0.001815    536.59692   536.59930
  571.0     0.001751    536.54828   536.55066
  605.0     0.001653    536.49957   536.50195
  580.0     0.001724    536.45081   536.45319
  560.0     0.001786    536.40204   536.40442
  589.0     0.001698    536.35321   536.35565
  599.0     0.001669    536.30438   536.30676
  604.0     0.001656    536.25555   536.25800
  612.0     0.001634    536.20667   536.20905
  577.0     0.001733    536.15778   536.16022
  597.0     0.001675    536.10889   536.11127
  585.0     0.001709    536.05988   536.06232
  570.0     0.001754    536.01093   536.01331
  582.0     0.001718    535.96185   535.96423
  567.0     0.001764    535.91278   535.91522
  574.0     0.001742    535.86377   535.86615
  587.0     0.001704    535.81464   535.81702
  573.0     0.001745    535.76550   535.76788
  560.0     0.001786    535.71637   535.71875
  583.0     0.001715    535.66718   535.66956
  571.0     0.001751    535.61798   535.62036
  615.0     0.001626    535.56866   535.57104
  598.0     0.001672    535.51941   535.52185
  611.0     0.001637    535.47009   535.47253
  600.0     0.001667    535.42078   535.42322
  572.0     0.001748    535.37146   535.37384
  551.0     0.001815    535.32208   535.32446
  596.0     0.001678    535.27264   535.27509
  592.0     0.001689    535.22321   535.22565
  595.0     0.001681    535.17377   535.17615
  603.0     0.001658    535.12427   535.12671
  572.0     0.001748    535.07477   535.07715
  590.0     0.001695    535.02521   535.02765
  581.0     0.001721    534.97565   534.97809
  582.0     0.001718    534.92609   534.92853
  600.0     0.001667    534.87646   534.87885
  571.0     0.001751    534.82684   534.82922
  590.0     0.001695    534.77710   534.77954
  601.0     0.001664    534.72742   534.72986
  589.0     0.001698    534.67767   534.68011
  567.0     0.001764    534.62787   534.63031
  589.0     0.001698    534.57812   534.58057
  603.0     0.001658    534.52826   534.53070
  582.0     0.001718    534.47845   534.48083
  613.0     0.001631    534.42859   534.43097
  580.0     0.001724    534.37866   534.38110
  607.0     0.001647    534.32874   534.33118
  587.0     0.001704    534.27881   534.28125
  573.0     0.001745    534.22882   534.23126
  607.0     0.001647    534.17883   534.18127
  597.0     0.001675    534.12872   534.13116
  599.0     0.001669    534.07867   534.08112
  611.0     0.001637    534.02863   534.03107
  559.0     0.001789    533.97852   533.98096
  582.0     0.001718    533.92834   533.93079
  552.0     0.001812    533.87823   533.88062
  577.0     0.001733    533.82794   533.83038
  571.0     0.001751    533.77777   533.97162
  569.0     0.001757    533.72754   533.97601
  567.0     0.001764    533.67725   534.00793
  578.0     0.001730    533.62689   534.10986
  594.0     0.001684    533.57654   534.62909
  573.0     0.001745    533.52625   537.77258
  620.0     0.001613    533.47583   550.77698
  670.0     0.001493    533.42542   581.03949
  675.0     0.001481    533.37494   611.76312
  691.0     0.001447    533.32452   605.20459
  609.0     0.001642    533.27399   568.78101
  600.0     0.001667    533.22339   543.11084
  587.0     0.001704    533.17291   535.17456
  610.0     0.001639    533.12238   533.77386
  584.0     0.001712    533.07172   533.47479
  574.0     0.001742    533.02106   533.31512
  577.0     0.001733    532.97046   533.19537
  581.0     0.001721    532.91974   532.92218
  601.0     0.001664    532.86896   532.87146
  582.0     0.001718    532.81830   532.82074
  553.0     0.001808    532.76752   532.76996
  588.0     0.001701    532.71667   532.71918
  608.0     0.001645    532.66589   532.66833
  581.0     0.001721    532.61499   532.61743
  583.0     0.001715    532.56415   532.56659
  616.0     0.001623    532.51331   532.51575
  603.0     0.001658    532.46240   532.46484
  579.0     0.001727    532.41138   532.41388
  600.0     0.001667    532.36041   532.36285
  565.0     0.001770    532.30939   532.31183
  592.0     0.001689    532.25836   532.26080
  592.0     0.001689    532.20728   532.20972
  574.0     0.001742    532.15619   532.15863
  606.0     0.001650    532.10504   532.10748
  602.0     0.001661    532.05396   532.05640
  583.0     0.001715    532.00281   532.00525
  587.0     0.001704    531.95154   531.95398
  575.0     0.001739    531.90039   531.90283
  599.0     0.001669    531.84906   531.85150
  600.0     0.001667    531.79785   531.80029
  569.0     0.001757    531.74652   531.74902
  600.0     0.001667    531.69519   531.69763
  603.0     0.001658    531.64380   531.64624
  605.0     0.001653    531.59247   531.59491
  589.0     0.001698    531.54095   531.54346
  573.0     0.001745    531.48962   531.49207
  596.0     0.001678    531.43805   531.44049
  589.0     0.001698    531.38666   531.38910
  591.0     0.001692    531.33508   531.33752
  586.0     0.001706    531.28357   531.28607
  568.0     0.001761    531.23193   531.23444
  588.0     0.001701    531.18036   531.18280
  586.0     0.001706    531.12878   531.13123
  589.0     0.001698    531.07709   531.07953
  583.0     0.001715    531.02545   531.02789
  610.0     0.001639    530.97369   530.97620
  603.0     0.001658    530.92200   530.92450
  581.0     0.001721    530.87024   534.55402
  601.0     0.001664    530.81842   535.60516
  630.0     0.001587    530.76666   537.27234
  589.0     0.001698    530.71478   540.97449
  585.0     0.001709    530.66290   558.36536
  657.0     0.001522    530.61108   651.33594
  979.0     0.001021    530.55914   973.60010
  1556.0    0.000643    530.50720   1563.00024
  1688.0    0.000592    530.45526   1924.28589
  1460.0    0.000685    530.40320   1553.05933
  842.0     0.001188    530.35120   938.37000
  636.0     0.001572    530.29913   626.88287
  565.0     0.001770    530.24707   551.39325
  596.0     0.001678    530.19501   539.45728
  581.0     0.001721    530.14282   536.42365
  576.0     0.001736    530.09070   534.75793
  558.0     0.001792    530.03851   530.04102
  576.0     0.001736    529.98627   529.98877
  576.0     0.001736    529.93408   529.93652
  597.0     0.001675    529.88184   529.88434
  577.0     0.001733    529.82953   529.83203
  579.0     0.001727    529.77722   529.77966
  596.0     0.001678    529.72491   529.72736
  564.0     0.001773    529.67255   529.67499
  593.0     0.001686    529.62018   529.62262
  609.0     0.001642    529.56769   529.57019
  616.0     0.001623    529.51526   529.51776
  577.0     0.001733    529.46277   529.46527
  575.0     0.001739    529.41028   529.41345
  585.0     0.001709    529.35779   529.36212
  586.0     0.001706    529.30530   529.31256
  585.0     0.001709    529.25262   529.26721
  596.0     0.001678    529.20007   529.23181
  584.0     0.001712    529.14740   529.21802
  583.0     0.001715    529.09479   529.25000
  619.0     0.001616    529.04205   529.37372
  581.0     0.001721    528.98938   529.67401
  579.0     0.001727    528.93665   530.29877
  589.0     0.001698    528.88391   531.49213
  600.0     0.001667    528.83118   533.63580
  619.0     0.001616    528.77832   537.29108
  619.0     0.001616    528.72552   543.23065
  638.0     0.001567    528.67267   552.44067
  595.0     0.001681    528.61975   566.07196
  626.0     0.001597    528.56683   585.31665
  628.0     0.001592    528.51392   611.20380
  645.0     0.001550    528.46094   644.32220
  668.0     0.001497    528.40796   684.51465
  704.0     0.001420    528.35498   730.61047
  748.0     0.001337    528.30188   780.28687
  815.0     0.001227    528.24884   830.13513
  898.0     0.001114    528.19574   875.97687
  1009.0    0.000991    528.14264   913.40979
  1092.0    0.000916    528.08948   938.49268
  1104.0    0.000906    528.03625   948.42566
  1057.0    0.000946    527.98303   942.06348
  994.0     0.001006    527.92987   920.13110
  893.0     0.001120    527.87659   885.08691
  817.0     0.001224    527.82336   840.66864
  752.0     0.001330    527.77008   791.23633
  717.0     0.001395    527.71674   741.07538
  733.0     0.001364    527.66339   693.80743
  677.0     0.001477    527.60999   652.01801
  675.0     0.001481    527.55658   617.13452
  647.0     0.001546    527.50317   589.52484
  650.0     0.001538    527.44971   568.74268
  628.0     0.001592    527.39624   553.83258
  647.0     0.001546    527.34271   543.61816
  655.0     0.001527    527.28912   536.92517
  645.0     0.001550    527.23560   532.72369
  632.0     0.001582    527.18207   530.19238
  614.0     0.001629    527.12848   528.72705
  620.0     0.001613    527.07477   527.91522
  633.0     0.001580    527.02112   527.49866
  647.0     0.001546    526.96747   527.33643
  607.0     0.001647    526.91376   527.37854
  652.0     0.001534    526.85999   527.65204
  645.0     0.001550    526.80621   528.26123
  628.0     0.001592    526.75238   529.39667
  626.0     0.001597    526.69861   531.35010
  640.0     0.001563    526.64478   534.52478
  626.0     0.001597    526.59094   539.43494
  624.0     0.001603    526.53699   546.66949
  617.0     0.001621    526.48315   556.82904
  622.0     0.001608    526.42920   570.41425
  675.0     0.001481    526.37518   587.68201
  642.0     0.001558    526.32123   608.49017
  702.0     0.001425    526.26715   632.16846
  669.0     0.001495    526.21320   657.45990
  691.0     0.001447    526.15912   682.57056
  738.0     0.001355    526.10504   705.34741
  715.0     0.001399    526.05090   723.56787
  736.0     0.001359    525.99677   735.29187
  752.0     0.001330    525.94257   739.20007
  765.0     0.001307    525.88837   734.83704
  737.0     0.001357    525.83417   722.69733
  714.0     0.001401    525.77991   704.13208
  673.0     0.001486    525.72565   681.10071
  620.0     0.001613    525.67133   655.82996
  653.0     0.001531    525.61707   630.46320
  636.0     0.001572    525.56268   606.77472
  615.0     0.001626    525.50830   585.99738
  600.0     0.001667    525.45392   568.77722
  602.0     0.001661    525.39948   555.23663
  598.0     0.001672    525.34503   545.10498
  576.0     0.001736    525.29059   537.87439
  580.0     0.001724    525.23608   532.94232
  604.0     0.001656    525.18152   529.72003
  582.0     0.001718    525.12701   527.69763
  579.0     0.001727    525.07245   526.47308
  570.0     0.001754    525.01782   525.75226
  577.0     0.001733    524.96320   525.33417
  572.0     0.001748    524.90857   525.08942
  614.0     0.001629    524.85382   524.93939
  579.0     0.001727    524.79919   524.83887
  580.0     0.001724    524.74445   524.76300
  584.0     0.001712    524.68964   524.69879
  578.0     0.001730    524.63495   524.64014
  574.0     0.001742    524.58014   524.58368
  578.0     0.001730    524.52527   524.52783
  565.0     0.001770    524.47040   524.47296
  577.0     0.001733    524.41559   524.41815
  582.0     0.001718    524.36072   524.36322
  578.0     0.001730    524.30573   524.30829
  604.0     0.001656    524.25079   524.25336
  600.0     0.001667    524.19586   524.19843
  582.0     0.001718    524.14081   524.14337
  580.0     0.001724    524.08582   524.08832
  584.0     0.001712    524.03082   524.03333
  591.0     0.001692    523.97565   524.46814
  599.0     0.001669    523.92059   524.54742
  562.0     0.001779    523.86548   524.69055
  574.0     0.001742    523.81030   524.96234
  590.0     0.001695    523.75519   525.79688
  563.0     0.001776    523.69995   530.47571
  609.0     0.001642    523.64471   553.06476
  657.0     0.001522    523.58948   616.91473
  739.0     0.001353    523.53418   701.49066
  740.0     0.001351    523.47888   712.84143
  690.0     0.001449    523.42358   631.56604
  594.0     0.001684    523.36823   557.84497
  588.0     0.001701    523.31281   530.68542
  593.0     0.001686    523.25745   525.35846
  570.0     0.001754    523.20197   524.39813
  568.0     0.001761    523.14655   527.98193
  609.0     0.001642    523.09113   528.89893
  572.0     0.001748    523.03564   530.01434
  625.0     0.001600    522.98010   533.62231
  674.0     0.001484    522.92456   549.01508
  744.0     0.001344    522.86902   633.36053
  1049.0    0.000953    522.81342   942.29449
  1747.0    0.000572    522.75781   1535.64697
  2121.0    0.000471    522.70215   1926.14014
  1784.0    0.000561    522.64655   1574.24780
  1148.0    0.000871    522.59076   951.71442
  750.0     0.001333    522.53503   627.04401
  603.0     0.001658    522.47931   545.95734
  634.0     0.001577    522.42358   532.72876
  579.0     0.001727    522.36780   529.33557
  590.0     0.001695    522.31201   527.48181
  588.0     0.001701    522.25610   522.25867
  614.0     0.001629    522.20026   522.20282
  547.0     0.001828    522.14441   522.14697
  584.0     0.001712    522.08850   522.09106
  568.0     0.001761    522.03253   522.03510
  571.0     0.001751    521.97656   521.97913
  570.0     0.001754    521.92059   521.92316
  606.0     0.001650    521.86456   521.86713
  613.0     0.001631    521.80853   521.81110
  571.0     0.001751    521.75244   521.75507
  562.0     0.001779    521.69635   521.69891
  550.0     0.001818    521.64026   521.64282
  565.0     0.001770    521.58417   521.58673
  566.0     0.001767    521.52802   521.53058
  556.0     0.001799    521.47180   521.47437
  572.0     0.001748    521.41559   521.41815
  602.0     0.001661    521.35938   521.36194
  567.0     0.001764    521.30310   521.30566
  553.0     0.001808    521.24683   521.24939
  562.0     0.001779    521.19049   521.19312
  559.0     0.001789    521.13428   521.13684
  576.0     0.001736    521.07782   521.08044
  602.0     0.001661    521.02155   521.02411
  582.0     0.001718    520.96509   520.96765
  571.0     0.001751    520.90869   520.91125
  582.0     0.001718    520.85217   520.85480
  562.0     0.001779    520.79578   520.79834
  570.0     0.001754    520.73926   520.74182
  570.0     0.001754    520.68280   520.68536
  584.0     0.001712    520.62622   520.62878
  537.0     0.001862    520.56964   520.57220
  553.0     0.001808    520.51306   520.51562
  571.0     0.001751    520.45642   520.45898
  574.0     0.001742    520.39984   520.40240
  526.0     0.001901    520.34314   520.34570
  605.0     0.001653    520.28650   520.28906
  556.0     0.001799    520.22974   520.23236
  582.0     0.001718    520.17297   520.17560
  548.0     0.001825    520.11621   520.11877
  566.0     0.001767    520.05945   520.06207
  559.0     0.001789    520.00262   520.00519
  578.0     0.001730    519.94586   519.94849
  544.0     0.001838    519.88898   519.89160
  587.0     0.001704    519.83209   519.83466
  572.0     0.001748    519.77521   519.77777
  569.0     0.001757    519.71826   519.72089
  564.0     0.001773    519.66125   519.66388
  546.0     0.001832    519.60437   519.60693
  576.0     0.001736    519.54736   519.54993
  569.0     0.001757    519.49030   519.49286
  540.0     0.001852    519.43323   519.43585
  569.0     0.001757    519.37622   519.37878
  591.0     0.001692    519.31903   519.32166
  557.0     0.001795    519.26196   519.26459
  597.0     0.001675    519.20490   519.20746
  578.0     0.001730    519.14764   519.15027
  571.0     0.001751    519.09052   519.09308
  588.0     0.001701    519.03320   519.03583
  539.0     0.001855    518.97601   518.97864
  577.0     0.001733    518.91876   518.92133
  587.0     0.001704    518.86151   518.86407
  601.0     0.001664    518.80420   518.80676
  565.0     0.001770    518.74689   518.74945
  560.0     0.001786    518.68951   518.69208
  574.0     0.001742    518.63214   518.63470
  588.0     0.001701    518.57471   518.57727
  564.0     0.001773    518.51733   518.51990
  574.0     0.001742    518.45984   518.46246
  581.0     0.001721    518.40240   518.40503
  607.0     0.001647    518.34491   518.34753
  583.0     0.001715    518.28741   518.28998
  580.0     0.001724    518.22986   518.23248
  522.0     0.001916    518.17224   518.17487
  552.0     0.001812    518.11462   518.11725
  590.0     0.001695    518.05707   518.05963
  528.0     0.001894    517.99939   518.00201
  561.0     0.001783    517.94177   517.94440
  594.0     0.001684    517.88409   517.88672
  585.0     0.001709    517.82635   517.82898
  573.0     0.001745    517.76862   517.77124
  564.0     0.001773    517.71094   517.71350
  582.0     0.001718    517.65314   517.65570
  544.0     0.001838    517.59528   517.59790
  568.0     0.001761    517.53748   517.54010
  567.0     0.001764    517.47968   517.48230
  536.0     0.001866    517.42181   517.42444
  560.0     0.001786    517.36389   517.36646
  562.0     0.001779    517.30597   517.30859
  570.0     0.001754    517.24799   517.25061
  596.0     0.001678    517.19000   517.19263
  548.0     0.001825    517.13208   517.13470
  530.0     0.001887    517.07397   517.07660
  580.0     0.001724    517.01605   517.01868
  568.0     0.001761    516.95795   516.96057
  585.0     0.001709    516.89990   516.90253
  535.0     0.001869    516.84174   516.84436
  594.0     0.001684    516.78369   516.78632
  552.0     0.001812    516.72559   516.72821
  572.0     0.001748    516.66736   516.66998
  573.0     0.001745    516.60919   516.61182
  556.0     0.001799    516.55090   516.55353
  545.0     0.001835    516.49274   516.49536
  567.0     0.001764    516.43445   516.43707
  577.0     0.001733    516.37610   516.37872
  554.0     0.001805    516.31787   516.32050
  565.0     0.001770    516.25946   516.26208
  570.0     0.001754    516.20111   516.20374
  545.0     0.001835    516.14276   516.14539
  570.0     0.001754    516.08429   516.08698
  569.0     0.001757    516.02594   516.02856
  538.0     0.001859    515.96747   515.97009
  579.0     0.001727    515.90900   515.91162
  573.0     0.001745    515.85046   515.85309
  548.0     0.001825    515.79199   515.79462
  569.0     0.001757    515.73340   515.73608
  542.0     0.001845    515.67480   515.67749
  588.0     0.001701    515.61627   515.61890
  580.0     0.001724    515.55768   515.56030
  545.0     0.001835    515.49902   515.50165
  567.0     0.001764    515.44037   515.44305
  567.0     0.001764    515.38171   515.38434
  565.0     0.001770    515.32300   515.32562
  552.0     0.001812    515.26428   515.26691
  556.0     0.001799    515.20557   515.20819
  569.0     0.001757    515.14673   515.14935
  565.0     0.001770    515.08795   515.09058
  552.0     0.001812    515.02917   515.03186
  596.0     0.001678    514.97034   514.97296
  563.0     0.001776    514.91150   514.91412
  572.0     0.001748    514.85254   514.85522
  538.0     0.001859    514.79370   514.79633
  558.0     0.001792    514.73474   514.73737
  543.0     0.001842    514.67578   514.67847
  549.0     0.001821    514.61676   514.61945
  552.0     0.001812    514.55780   514.56049
  547.0     0.001828    514.49884   514.50153
  569.0     0.001757    514.43976   514.44238
  551.0     0.001815    514.38068   514.38330
  559.0     0.001789    514.32159   514.32422
  530.0     0.001887    514.26245   514.26514
  543.0     0.001842    514.20337   514.20599
  524.0     0.001908    514.14423   514.14685
  552.0     0.001812    514.08502   514.08771
  524.0     0.001908    514.02588   514.02850
  594.0     0.001684    513.96661   513.96924
  548.0     0.001825    513.90735   513.91003
  541.0     0.001848    513.84814   513.85077
  578.0     0.001730    513.78882   513.79144
  590.0     0.001695    513.72943   513.73212
  544.0     0.001838    513.67017   513.67279
  549.0     0.001821    513.61078   513.61353
  566.0     0.001767    513.55145   513.55432
  531.0     0.001883    513.49207   513.49512
  565.0     0.001770    513.43262   513.43634
  581.0     0.001721    513.37311   513.37823
  579.0     0.001727    513.31366   513.32208
  568.0     0.001761    513.25415   513.26959
  556.0     0.001799    513.19464   534.74768
  574.0     0.001742    513.13507   540.55756
  600.0     0.001667    513.07556   549.11340
  604.0     0.001656    513.01593   562.88623
  620.0     0.001613    512.95636   596.02289
  772.0     0.001295    512.89679   759.61761
  1494.0    0.000669    512.83710   1577.03491
  4232.0    0.0002363   512.77740   4034.15967
  7552.0    0.0001324   512.71771   7523.46973
  8100.0    0.0001235   512.65802   8258.93848
  5099.0    0.0001961   512.59827   5097.92920
  2131.0    0.000469    512.53851   2039.69153
  937.0     0.001067    512.47882   862.64575
  658.0     0.001520    512.41901   625.69470
  609.0     0.001642    512.35913   587.20258
  605.0     0.001653    512.29932   575.39789
  639.0     0.001565    512.23944   569.40094
  594.0     0.001684    512.17950   565.82208
  642.0     0.001558    512.11963   563.13647
  659.0     0.001517    512.05969   560.45734
  593.0     0.001686    511.99969   557.30463
  624.0     0.001603    511.93973   553.49774
  563.0     0.001776    511.87979   549.07941
  587.0     0.001704    511.81973   544.24353
  569.0     0.001757    511.75967   539.26282
  590.0     0.001695    511.69962   534.42206
  550.0     0.001818    511.63947   529.96490
  545.0     0.001835    511.57938   526.06128
  579.0     0.001727    511.51932   522.79657
  550.0     0.001818    511.45911   520.17755
  565.0     0.001770    511.39896   518.15253
  533.0     0.001876    511.33871   516.63348
  553.0     0.001808    511.27850   515.51892
  564.0     0.001773    511.21832   514.70966
  535.0     0.001869    511.15802   514.12012
  561.0     0.001783    511.09775   513.68219
  550.0     0.001818    511.03741   513.34552
  552.0     0.001812    510.97705   513.07501
  592.0     0.001689    510.91675   512.84784
  552.0     0.001812    510.85632   512.64911
  531.0     0.001883    510.79599   512.46997
  543.0     0.001842    510.73553   512.30493
  540.0     0.001852    510.67505   512.15070
  559.0     0.001789    510.61465   512.00537
  523.0     0.001912    510.55414   511.86731
  544.0     0.001838    510.49362   510.49634
  557.0     0.001795    510.43317   527.45056
  562.0     0.001779    510.37256   531.98254
  566.0     0.001767    510.31198   538.63776
  569.0     0.001757    510.25143   549.26129
  575.0     0.001739    510.19083   573.92200
  647.0     0.001546    510.13019   692.55115
  1147.0    0.000872    510.06952   1294.58118
  3125.0    0.0003200   510.00885   3152.93481
  5552.0    0.0001801   509.94815   5885.44092
  6036.0    0.0001657   509.88745   6579.57324
  3888.0    0.0002572   509.82672   4176.57129
  1434.0    0.000697    509.76593   1750.43665
  747.0     0.001339    509.70517   789.27795
  619.0     0.001616    509.64435   604.25964
  570.0     0.001754    509.58353   573.18945
  561.0     0.001783    509.52264   566.64142
  620.0     0.001613    509.46179   569.31665
  629.0     0.001590    509.40091   574.28918
  797.0     0.001255    509.34003   725.05884
  1508.0    0.000663    509.27902   1425.37109
  3815.0    0.0002621   509.21811   3282.06885
  5922.0    0.0001689   509.15714   5444.22559
  5981.0    0.0001672   509.09616   5313.83789
  3584.0    0.0002790   509.03510   3022.77612
  1373.0    0.000728    508.97403   1261.87939
  756.0     0.001323    508.91299   674.84534
  606.0     0.001650    508.85193   564.67865
  575.0     0.001739    508.79083   542.99939
  582.0     0.001718    508.72974   533.51184
  552.0     0.001812    508.66858   527.51361
  547.0     0.001828    508.60739   508.61011
  545.0     0.001835    508.54617   508.54892
  547.0     0.001828    508.48502   508.48776
  527.0     0.001898    508.42371   508.42645
  530.0     0.001887    508.36249   508.36520
  515.0     0.001942    508.30124   508.30396
  544.0     0.001838    508.23990   508.24261
  552.0     0.001812    508.17859   508.18134
  564.0     0.001773    508.11731   508.12003
  519.0     0.001927    508.05588   508.05862
  550.0     0.001818    507.99454   507.99725
  534.0     0.001873    507.93314   507.93585
  546.0     0.001832    507.87177   507.87451
  548.0     0.001825    507.81024   507.81299
  537.0     0.001862    507.74887   507.75159
  535.0     0.001869    507.68729   507.69000
  535.0     0.001869    507.62585   507.62860
  514.0     0.001946    507.56427   507.56702
  555.0     0.001802    507.50269   507.50543
  515.0     0.001942    507.44116   507.44391
  543.0     0.001842    507.37961   507.38232
  545.0     0.001835    507.31799   507.32074
  532.0     0.001880    507.25635   507.25912
  577.0     0.001733    507.19470   507.19748
  540.0     0.001852    507.13309   507.13593
  509.0     0.001965    507.07132   507.07437
  576.0     0.001736    507.00961   507.01306
  591.0     0.001692    506.94791   506.95230
  575.0     0.001739    506.88611   506.89246
  535.0     0.001869    506.82437   506.83493
  524.0     0.001908    506.76254   506.78134
  532.0     0.001880    506.70071   506.73526
  491.0     0.002037    506.63885   506.70215
  527.0     0.001898    506.57706   506.69067
  521.0     0.001919    506.51517   506.71307
  535.0     0.001869    506.45331   506.78641
  539.0     0.001855    506.39136   506.93179
  555.0     0.001802    506.32941   507.17389
  502.0     0.001992    506.26746   507.53723
  533.0     0.001876    506.20544   508.04239
  534.0     0.001873    506.14346   508.70013
  518.0     0.001931    506.08142   509.50531
  552.0     0.001812    506.01935   510.43271
  538.0     0.001859    505.95731   511.43625
  555.0     0.001802    505.89520   512.45392
  522.0     0.001916    505.83307   513.41925
  549.0     0.001821    505.77097   514.27924
  569.0     0.001757    505.70880   515.01575
  537.0     0.001862    505.64667   515.66815
  538.0     0.001859    505.58447   516.35016
  524.0     0.001908    505.52222   517.25647
  546.0     0.001832    505.46008   518.65466
  532.0     0.001880    505.39780   520.85675
  553.0     0.001808    505.33554   524.17365
  532.0     0.001880    505.27319   528.85242
  548.0     0.001825    505.21088   535.00659
  563.0     0.001776    505.14859   542.55255
  579.0     0.001727    505.08624   551.16724
  556.0     0.001799    505.02386   560.28473
  545.0     0.001835    504.96143   569.14111
  571.0     0.001751    504.89905   576.86737
  565.0     0.001770    504.83658   582.61920
  564.0     0.001773    504.77414   585.71716
  586.0     0.001706    504.71167   585.76709
  572.0     0.001748    504.64914   582.73047
  563.0     0.001776    504.58664   576.92920
  550.0     0.001818    504.52408   568.98218
  540.0     0.001852    504.46152   559.69116
  569.0     0.001757    504.39899   549.90448
  549.0     0.001821    504.33643   540.38971
  495.0     0.002020    504.27380   531.74078
  509.0     0.001965    504.21112   524.33270
  556.0     0.001799    504.14850   518.32275
  542.0     0.001845    504.08582   513.68713
  528.0     0.001894    504.02307   510.27713
  533.0     0.001876    503.96042   507.87799
  515.0     0.001942    503.89764   506.25778
  511.0     0.001957    503.83490   505.20264
  522.0     0.001916    503.77213   505.79395
  493.0     0.002028    503.70938   505.74786
  535.0     0.001869    503.64655   506.04980
  502.0     0.001992    503.58368   506.92419
  506.0     0.001976    503.52081   510.58255
  527.0     0.001898    503.45789   531.05334
  631.0     0.001585    503.39499   610.37463
  869.0     0.001151    503.33209   770.20795
  986.0     0.001014    503.26920   881.47864
  865.0     0.001156    503.20621   790.71326
  662.0     0.001511    503.14325   622.93750
  542.0     0.001845    503.08023   533.51123
  510.0     0.001961    503.01724   510.33984
  520.0     0.001923    502.95416   506.28149
  533.0     0.001876    502.89114   505.14600
  530.0     0.001887    502.82803   504.50040
  531.0     0.001883    502.76501   502.76779
  522.0     0.001916    502.70187   502.70465
  494.0     0.002024    502.63867   502.64148
  545.0     0.001835    502.57550   502.57831
  518.0     0.001931    502.51239   502.51517
  554.0     0.001805    502.44919   502.45197
  520.0     0.001923    502.38593   502.38873
  522.0     0.001916    502.32278   502.32556
  525.0     0.001905    502.25949   502.26230
  502.0     0.001992    502.19626   502.19907
  529.0     0.001890    502.13290   502.13571
  509.0     0.001965    502.06961   502.07242
  511.0     0.001957    502.00623   502.00903
  493.0     0.002028    501.94290   501.94571
  504.0     0.001984    501.87955   501.88235
  512.0     0.001953    501.81610   501.81891
  499.0     0.002004    501.75278   501.75558
  503.0     0.001988    501.68930   501.69211
  509.0     0.001965    501.62589   501.62869
  494.0     0.002024    501.56238   501.56519
  504.0     0.001984    501.49896   501.50177
  516.0     0.001938    501.43539   501.43820
  467.0     0.002141    501.37183   501.37463
  512.0     0.001953    501.30832   501.31113
  522.0     0.001916    501.24472   501.24756
  524.0     0.001908    501.18118   501.18402
  525.0     0.001905    501.11758   501.12039
  523.0     0.001912    501.05392   501.05673
  519.0     0.001927    500.99026   500.99307
  528.0     0.001894    500.92664   500.92947
  526.0     0.001901    500.86298   500.86578
  528.0     0.001894    500.79922   500.80203
  519.0     0.001927    500.73550   500.73831
  507.0     0.001972    500.67175   500.67459
  513.0     0.001949    500.60800   500.61084
  526.0     0.001901    500.54428   500.54709
  517.0     0.001934    500.48041   500.48325
  503.0     0.001988    500.41666   500.41946
  523.0     0.001912    500.35284   500.35565
  510.0     0.001961    500.28894   500.29178
  478.0     0.002092    500.22510   500.22794
  521.0     0.001919    500.16119   500.16400
  517.0     0.001934    500.09723   500.10007
  518.0     0.001931    500.03336   500.03619
  513.0     0.001949    499.96933   500.19595
  504.0     0.001984    499.90543   500.19260
  513.0     0.001949    499.84140   500.21713
  484.0     0.002066    499.77734   500.29370
  484.0     0.002066    499.71338   500.54831
  505.0     0.001980    499.64932   501.97333
  537.0     0.001862    499.58524   509.40167
  548.0     0.001825    499.52115   532.22070
  607.0     0.001647    499.45706   564.99536
  635.0     0.001575    499.39297   571.87018
  602.0     0.001661    499.32880   542.20398
  519.0     0.001927    499.26465   513.61981
  517.0     0.001934    499.20041   502.49973
  498.0     0.002008    499.13623   500.13336
  500.0     0.002000    499.07208   499.64328
  525.0     0.001905    499.00781   499.41602
  507.0     0.001972    498.94357   499.25235
  515.0     0.001942    498.87924   498.88211
  495.0     0.002020    498.81500   498.81784
  468.0     0.002137    498.75064   498.75348
  500.0     0.002000    498.68637   498.68921
  492.0     0.002033    498.62198   498.62482
  466.0     0.002146    498.55762   498.56046
  469.0     0.002132    498.49323   498.49606
  484.0     0.002066    498.42886   498.43170
  498.0     0.002008    498.36444   498.36728
  506.0     0.001976    498.29996   498.30283
  454.0     0.002203    498.23547   498.23831
  491.0     0.002037    498.17099   498.17383
  485.0     0.002062    498.10654   498.10938
  475.0     0.002105    498.04202   498.04486
  490.0     0.002041    497.97745   497.98032
  517.0     0.001934    497.91290   497.91574
  499.0     0.002004    497.84830   497.85117
  514.0     0.001946    497.78372   497.78656
  488.0     0.002049    497.71912   497.72198
  498.0     0.002008    497.65445   497.65732
  482.0     0.002075    497.58984   497.59271
  508.0     0.001969    497.52515   497.52802
  498.0     0.002008    497.46045   497.46332
  528.0     0.001894    497.39575   497.39862
  492.0     0.002033    497.33102   497.33389
  487.0     0.002053    497.26633   497.26917
  506.0     0.001976    497.20157   497.20441
  502.0     0.001992    497.13675   497.13962
  520.0     0.001923    497.07196   497.07483
  515.0     0.001942    497.00717   497.01004
  481.0     0.002079    496.94232   496.94519
  527.0     0.001898    496.87750   496.88037
  501.0     0.001996    496.81259   496.81546
  475.0     0.002105    496.74774   496.75061
  489.0     0.002045    496.68277   496.68564
  469.0     0.002132    496.61789   496.62076
  494.0     0.002024    496.55295   496.55582
  499.0     0.002004    496.48795   496.49081
  494.0     0.002024    496.42300   496.42587
  509.0     0.001965    496.35797   496.36084
  501.0     0.001996    496.29297   496.29584
  501.0     0.001996    496.22791   496.23077
  471.0     0.002123    496.16287   496.16574
  510.0     0.001961    496.09781   496.10071
  529.0     0.001890    496.03271   496.03561
  521.0     0.001919    495.96762   495.97052
  469.0     0.002132    495.90250   495.90536
  470.0     0.002128    495.83737   495.84024
  528.0     0.001894    495.77225   495.77512
  502.0     0.001992    495.70706   495.70993
  475.0     0.002105    495.64182   495.64468
  465.0     0.002151    495.57660   495.57947
  507.0     0.001972    495.51138   495.51428
  501.0     0.001996    495.44614   495.44901
  471.0     0.002123    495.38083   495.38370
  511.0     0.001957    495.31558   495.31845
  474.0     0.002110    495.25024   495.25311
  493.0     0.002028    495.18491   495.18777
  499.0     0.002004    495.11960   495.12250
  478.0     0.002092    495.05420   495.05710
  473.0     0.002114    494.98886   494.99173
  498.0     0.002008    494.92349   494.92636
  496.0     0.002016    494.85806   494.86093
  499.0     0.002004    494.79263   494.79550
  511.0     0.001957    494.72720   494.73007
  476.0     0.002101    494.66168   494.66458
  484.0     0.002066    494.59619   494.59909
  506.0     0.001976    494.53070   494.53357
  459.0     0.002179    494.46518   494.46808
  487.0     0.002053    494.39966   494.40256
  493.0     0.002028    494.33411   494.33701
  508.0     0.001969    494.26846   494.27133
  466.0     0.002146    494.20294   494.20581
  497.0     0.002012    494.13733   494.14023
  489.0     0.002045    494.07175   494.07477
  457.0     0.002188    494.00604   494.00922
  479.0     0.002088    493.94040   493.94403
  484.0     0.002066    493.87473   493.87943
  490.0     0.002041    493.80899   493.81610
  525.0     0.001905    493.74329   493.75577
  482.0     0.002075    493.67752   493.70126
  495.0     0.002020    493.61179   493.65839
  517.0     0.001934    493.54602   493.63705
  473.0     0.002114    493.48022   493.65399
  463.0     0.002160    493.41443   493.73587
  476.0     0.002101    493.34863   493.92258
  504.0     0.001984    493.28281   494.26999
  468.0     0.002137    493.21692   494.85129
  456.0     0.002193    493.15106   495.75403
  485.0     0.002062    493.08524   497.07269
  484.0     0.002066    493.01926   498.89365
  491.0     0.002037    492.95331   501.27563
  481.0     0.002079    492.88742   504.22507
  474.0     0.002110    492.82147   507.67365
  491.0     0.002037    492.75546   511.46405
  482.0     0.002075    492.68945   515.35016
  486.0     0.002058    492.62341   519.01605
  494.0     0.002024    492.55740   522.11505
  513.0     0.001949    492.49139   524.32104
  483.0     0.002070    492.42532   525.38403
  510.0     0.001961    492.35922   525.17505
  473.0     0.002114    492.29312   523.71063
  478.0     0.002092    492.22702   521.14948
  499.0     0.002004    492.16086   517.76288
  513.0     0.001949    492.09470   513.88629
  469.0     0.002132    492.02863   509.86389
  473.0     0.002114    491.96240   505.99863
  498.0     0.002008    491.89618   502.51807
  470.0     0.002128    491.82993   499.55930
  482.0     0.002075    491.76373   497.17230
  459.0     0.002179    491.69745   495.33691
  465.0     0.002151    491.63123   493.98648
  500.0     0.002000    491.56488   493.03094
  500.0     0.002000    491.49863   492.37668
  480.0     0.002083    491.43234   491.93869
  485.0     0.002062    491.36597   491.64767
  501.0     0.001996    491.29962   491.45178
  471.0     0.002123    491.23322   491.31491
  487.0     0.002053    491.16684   491.21429
  491.0     0.002037    491.10043   491.13751
  459.0     0.002179    491.03403   491.08081
  475.0     0.002105    490.96759   491.04871
  468.0     0.002137    490.90115   491.05533
  453.0     0.002208    490.83469   491.12704
  488.0     0.002049    490.76813   491.30707
  474.0     0.002110    490.70163   491.66068
  458.0     0.002183    490.63510   492.27975
  481.0     0.002079    490.56854   493.28403
  472.0     0.002119    490.50204   494.81815
  492.0     0.002033    490.43546   497.03983
  478.0     0.002092    490.36887   500.09879
  467.0     0.002141    490.30225   504.10638
  466.0     0.002146    490.23557   509.09933
  491.0     0.002037    490.16898   515.00549
  481.0     0.002079    490.10236   521.63574
  505.0     0.001980    490.03561   528.61713
  524.0     0.001908    489.96899   535.50342
  552.0     0.001812    489.90219   541.76740
  507.0     0.001972    489.83554   546.89972
  531.0     0.001883    489.76877   550.58661
  564.0     0.001773    489.70200   552.99963
  556.0     0.001799    489.63522   554.41272
  596.0     0.001678    489.56845   553.55005
  536.0     0.001866    489.50168   548.51135
  533.0     0.001876    489.43481   540.87683
  499.0     0.002004    489.36795   533.25702
  479.0     0.002088    489.30109   526.17297
  491.0     0.002037    489.23428   519.45264
  469.0     0.002132    489.16739   513.20721
  477.0     0.002096    489.10046   507.64462
  466.0     0.002146    489.03354   502.89957
  507.0     0.001972    488.96655   499.01318
  488.0     0.002049    488.89960   495.95029
  495.0     0.002020    488.83267   493.62335
  478.0     0.002092    488.76562   491.91574
  484.0     0.002066    488.69867   490.70242
  459.0     0.002179    488.63162   489.86444
  469.0     0.002132    488.56461   489.29825
  470.0     0.002128    488.49756   488.92026
  502.0     0.001992    488.43048   488.66666
  481.0     0.002079    488.36340   488.49197
  469.0     0.002132    488.29630   488.36514
  489.0     0.002045    488.22913   488.26599
  465.0     0.002151    488.16199   488.18237
  458.0     0.002183    488.09491   488.10706
  479.0     0.002088    488.02774   488.03583
  474.0     0.002110    487.96054   487.96677
  502.0     0.001992    487.89334   487.89868
  439.0     0.002278    487.82605   487.83099
  469.0     0.002132    487.75885   487.76184
  479.0     0.002088    487.69165   487.69464
  479.0     0.002088    487.62433   487.62729
  452.0     0.002212    487.55707   487.56003
  470.0     0.002128    487.48978   487.49277
  457.0     0.002188    487.42245   487.42545
  435.0     0.002299    487.35513   487.35809
  459.0     0.002179    487.28778   487.29077
  455.0     0.002198    487.22046   487.22345
  447.0     0.002237    487.15305   487.15628
  461.0     0.002169    487.08569   487.08932
  485.0     0.002062    487.01825   487.02292
  490.0     0.002041    486.95084   486.95798
  493.0     0.002028    486.88342   486.89624
  484.0     0.002066    486.81589   486.84134
  459.0     0.002179    486.74847   486.80081
  471.0     0.002123    486.68100   486.78827
  469.0     0.002132    486.61343   486.82831
  496.0     0.002016    486.54596   486.96286
  470.0     0.002128    486.47842   487.25897
  458.0     0.002183    486.41086   487.81827
  473.0     0.002114    486.34326   488.78546
  451.0     0.002217    486.27576   490.35233
  473.0     0.002114    486.20810   492.75262
  470.0     0.002128    486.14047   496.24426
  446.0     0.002242    486.07285   501.07291
  499.0     0.002004    486.00522   507.41885
  479.0     0.002088    485.93759   515.33240
  479.0     0.002088    485.86984   524.66962
  509.0     0.001965    485.80219   535.04755
  492.0     0.002033    485.73450   545.83496
  519.0     0.001927    485.66681   556.19562
  546.0     0.001832    485.59900   565.18457
  585.0     0.001709    485.53125   571.88635
  596.0     0.001678    485.46350   575.56720
  587.0     0.001704    485.39569   575.80865
  592.0     0.001689    485.32794   572.59015
  561.0     0.001783    485.26007   566.29840
  518.0     0.001931    485.19229   557.66479
  526.0     0.001901    485.12442   547.64734
  510.0     0.001961    485.05649   537.28784
  496.0     0.002016    484.98865   527.57800
  499.0     0.002004    484.92072   519.35944
  526.0     0.001901    484.85284   513.26947
  503.0     0.001988    484.78494   509.72772
  507.0     0.001972    484.71701   508.94760
  528.0     0.001894    484.64902   510.95520
  516.0     0.001938    484.58105   515.60254
  480.0     0.002083    484.51303   522.89331
  499.0     0.002004    484.44504   531.78888
  530.0     0.001887    484.37704   541.92328
  513.0     0.001949    484.30896   552.60944
  537.0     0.001862    484.24094   563.58789
  555.0     0.001802    484.17288   577.44263
  617.0     0.001621    484.10483   603.16663
  667.0     0.001499    484.03671   644.01404
  681.0     0.001468    483.96866   669.03168
  648.0     0.001543    483.90048   646.78680
  609.0     0.001642    483.83231   608.77734
  592.0     0.001689    483.76419   588.36456
  572.0     0.001748    483.69601   579.18671
  529.0     0.001890    483.62781   572.92218
  511.0     0.001957    483.55963   567.13257
  531.0     0.001883    483.49142   565.94293
  585.0     0.001709    483.42325   591.56427
  708.0     0.001412    483.35495   688.76874
  903.0     0.001107    483.28668   835.71240
  1023.0    0.000978    483.21838   864.05975
  786.0     0.001272    483.15012   718.65991
  585.0     0.001709    483.08179   576.34119
  505.0     0.001980    483.01352   516.74365
  469.0     0.002132    482.94513   500.33231
  481.0     0.002079    482.87686   494.30005
  491.0     0.002037    482.80847   490.57700
  464.0     0.002155    482.74002   487.98590
  486.0     0.002058    482.67169   486.19574
  452.0     0.002212    482.60324   484.98007
  472.0     0.002119    482.53479   484.16452
  460.0     0.002174    482.46637   483.61798
  449.0     0.002227    482.39792   483.24597
  476.0     0.002101    482.32947   482.98334
  482.0     0.002075    482.26102   482.78851
  437.0     0.002288    482.19250   482.63419
  459.0     0.002179    482.12396   482.50443
  446.0     0.002242    482.05542   482.38986
  458.0     0.002183    481.98691   482.28500
  437.0     0.002288    481.91833   482.18668
  442.0     0.002262    481.84979   482.09314
  455.0     0.002198    481.78122   481.78427
  444.0     0.002252    481.71255   481.71561
  466.0     0.002146    481.64401   481.64706
  429.0     0.002331    481.57532   481.57837
  448.0     0.002232    481.50665   481.50970
  459.0     0.002179    481.43805   481.44110
  459.0     0.002179    481.36935   481.37241
  436.0     0.002294    481.30066   481.30374
  480.0     0.002083    481.23199   481.23505
  444.0     0.002252    481.16324   481.16629
  462.0     0.002165    481.09451   481.09760
  450.0     0.002222    481.02573   481.02881
  449.0     0.002227    480.95703   480.96008
  447.0     0.002237    480.88821   481.48889
  475.0     0.002105    480.81943   481.58447
  452.0     0.002212    480.75064   481.75757
  442.0     0.002262    480.68185   482.07770
  439.0     0.002278    480.61298   482.92575
  453.0     0.002208    480.54413   487.18103
  432.0     0.002315    480.47531   507.67712
  510.0     0.001961    480.40640   565.12897
  601.0     0.001664    480.33749   637.16064
  581.0     0.001721    480.26855   638.64801
  538.0     0.001859    480.19965   566.34711
  495.0     0.002020    480.13080   507.42825
  445.0     0.002247    480.06177   486.54886
  455.0     0.002198    479.99286   482.26981
  444.0     0.002252    479.92389   481.31879
  458.0     0.002183    479.85489   480.86356
  460.0     0.002174    479.78586   480.55228
  418.0     0.002392    479.71689   479.71997
  422.0     0.002370    479.64780   479.65088
  451.0     0.002217    479.57874   479.58185
  433.0     0.002309    479.50974   479.51285
  461.0     0.002169    479.44064   479.44373
  431.0     0.002320    479.37152   479.37460
  434.0     0.002304    479.30240   479.30548
  453.0     0.002208    479.23334   479.23642
  466.0     0.002146    479.16418   479.16730
  439.0     0.002278    479.09506   479.09814
  411.0     0.002433    479.02591   479.02902
  430.0     0.002326    478.95673   478.95984
  476.0     0.002101    478.88754   478.89062
  461.0     0.002169    478.81833   478.82141
  435.0     0.002299    478.74911   478.75220
  454.0     0.002203    478.67987   478.68298
  432.0     0.002315    478.61069   478.61377
  426.0     0.002347    478.54141   478.54449
  424.0     0.002358    478.47214   478.47522
  435.0     0.002299    478.40280   478.40591
  434.0     0.002304    478.33359   478.33670
  440.0     0.002273    478.26425   478.26733
  426.0     0.002347    478.19492   478.19800
  461.0     0.002169    478.12558   478.12866
  469.0     0.002132    478.05618   478.05930
  470.0     0.002128    477.98682   477.98993
  434.0     0.002304    477.91751   477.92059
  476.0     0.002101    477.84805   477.85117
  435.0     0.002299    477.77866   477.78177
  406.0     0.002463    477.70923   477.71234
  438.0     0.002283    477.63977   477.64288
  457.0     0.002188    477.57034   477.57346
  421.0     0.002375    477.50092   477.50403
  447.0     0.002237    477.43146   477.43457
  443.0     0.002257    477.36197   477.36508
  412.0     0.002427    477.29245   477.29556
  443.0     0.002257    477.22293   477.22604
  435.0     0.002299    477.15338   477.15649
  406.0     0.002463    477.08383   477.08694
  449.0     0.002227    477.01434   477.01746
  424.0     0.002358    476.94476   476.94791
  453.0     0.002208    476.87518   476.87830
  457.0     0.002188    476.80557   476.80869
  425.0     0.002353    476.73599   476.73911
  412.0     0.002427    476.66632   476.66943
  448.0     0.002232    476.59665   476.59976
  428.0     0.002336    476.52704   476.53015
  410.0     0.002439    476.45737   476.46048
  431.0     0.002320    476.38770   476.39084
  451.0     0.002217    476.31805   476.32117
  444.0     0.002252    476.24829   476.25140
  437.0     0.002288    476.17859   476.18173
  407.0     0.002457    476.10886   476.18805
  432.0     0.002315    476.03909   476.14127
  447.0     0.002237    475.96942   476.10706
  425.0     0.002353    475.89954   476.10635
  457.0     0.002188    475.82986   476.30298
  463.0     0.002160    475.75998   477.60321
  424.0     0.002358    475.69025   482.20895
  429.0     0.002331    475.62036   490.03287
  431.0     0.002320    475.55057   493.34241
  449.0     0.002227    475.48071   487.21527
  425.0     0.002353    475.41086   479.79160
  420.0     0.002381    475.34094   476.43359
  448.0     0.002232    475.27109   475.59103
  442.0     0.002262    475.20120   475.37518
  427.0     0.002342    475.13129   475.25439
  424.0     0.002358    475.06134   475.15439
  451.0     0.002217    474.99146   474.99460
  419.0     0.002387    474.92145   474.92459
  429.0     0.002331    474.85150   474.85464
  447.0     0.002237    474.78152   474.78467
  448.0     0.002232    474.71155   477.27261
  427.0     0.002342    474.64157   477.94016
  454.0     0.002203    474.57153   478.97778
  433.0     0.002309    474.50153   480.82379
  458.0     0.002183    474.43140   486.50232
  468.0     0.002137    474.36139   516.08667
  582.0     0.001718    474.29135   636.76489
  894.0     0.001119    474.22122   900.55695
  1088.0    0.000919    474.15115   1116.28125
  1007.0    0.000993    474.08109   992.77161
  664.0     0.001506    474.01093   704.99615
  512.0     0.001953    473.94083   537.41028
  480.0     0.002083    473.87064   489.98734
  473.0     0.002114    473.80054   481.04434
  439.0     0.002278    473.73032   478.58490
  449.0     0.002227    473.66019   477.24515
  404.0     0.002475    473.58997   473.59311
  432.0     0.002315    473.51971   473.52286
  421.0     0.002375    473.44949   473.45267
  427.0     0.002342    473.37930   473.38248
  445.0     0.002247    473.30905   473.31223
  457.0     0.002188    473.23877   473.24194
  409.0     0.002445    473.16855   473.17172
  415.0     0.002410    473.09824   473.10141
  425.0     0.002353    473.02795   473.03113
  426.0     0.002347    472.95770   472.96088
  447.0     0.002237    472.88733   472.89050
  458.0     0.002183    472.81702   472.82019
  454.0     0.002203    472.74664   472.74982
  440.0     0.002273    472.67627   472.67944
  429.0     0.002331    472.60599   472.60916
  444.0     0.002252    472.53558   472.53876
  434.0     0.002304    472.46515   472.46832
  419.0     0.002387    472.39474   472.39792
  397.0     0.002519    472.32434   472.32751
  429.0     0.002331    472.25391   472.25708
  431.0     0.002320    472.18347   472.54871
  464.0     0.002155    472.11301   472.58643
  412.0     0.002427    472.04254   472.68164
  423.0     0.002364    471.97211   472.92303
  434.0     0.002304    471.90158   473.97833
  462.0     0.002165    471.83112   479.71881
  445.0     0.002247    471.76056   500.30338
  479.0     0.002088    471.68997   537.29230
  496.0     0.002016    471.61951   556.34320
  479.0     0.002088    471.54892   530.00195
  461.0     0.002169    471.47836   494.20407
  408.0     0.002451    471.40778   477.20618
  401.0     0.002494    471.33719   472.98343
  436.0     0.002294    471.26663   472.13177
  432.0     0.002315    471.19604   471.80481
  432.0     0.002315    471.12537   471.58841
  424.0     0.002358    471.05475   471.42590
  441.0     0.002268    470.98410   471.30029
  431.0     0.002320    470.91345   471.20682
  430.0     0.002326    470.84280   471.14954
  431.0     0.002320    470.77209   471.14130
  422.0     0.002370    470.70135   471.20496
  437.0     0.002288    470.63068   471.37500
  438.0     0.002283    470.55997   471.69754
  407.0     0.002457    470.48920   472.22937
  449.0     0.002227    470.41846   473.03281
  440.0     0.002273    470.34775   474.16644
  447.0     0.002237    470.27704   475.67203
  460.0     0.002174    470.20621   477.55850
  447.0     0.002237    470.13544   479.78696
  466.0     0.002146    470.06461   482.25952
  433.0     0.002309    469.99384   484.81885
  441.0     0.002268    469.92297   487.25864
  416.0     0.002404    469.85208   489.34857
  471.0     0.002123    469.78125   490.86792
  454.0     0.002203    469.71045   491.64233
  425.0     0.002353    469.63956   491.57501
  423.0     0.002364    469.56866   490.66547
  403.0     0.002481    469.49777   489.00876
  434.0     0.002304    469.42694   486.77853
  446.0     0.002242    469.35599   484.19482
  412.0     0.002427    469.28503   481.48819
  426.0     0.002347    469.21408   478.86511
  439.0     0.002278    469.14316   476.48370
  423.0     0.002364    469.07214   474.42444
  427.0     0.002342    469.00125   472.76376
  411.0     0.002433    468.93021   471.47382
  441.0     0.002268    468.85919   470.51309
  424.0     0.002358    468.78821   469.82275
  427.0     0.002342    468.71722   469.34000
  421.0     0.002375    468.64609   469.00720
  421.0     0.002375    468.57510   468.77713
  451.0     0.002217    468.50412   468.61353
  432.0     0.002315    468.43295   468.49069
  415.0     0.002410    468.36194   468.39209
  448.0     0.002232    468.29080   468.30682
  417.0     0.002398    468.21973   468.22879
  414.0     0.002415    468.14859   468.15439
  420.0     0.002381    468.07755   468.08185
  458.0     0.002183    468.00632   468.00998
  423.0     0.002364    467.93524   467.93866
  428.0     0.002336    467.86411   467.86734
  425.0     0.002353    467.79294   467.79620
  443.0     0.002257    467.72171   467.72495
  432.0     0.002315    467.65054   467.65381
  431.0     0.002320    467.57938   467.58261
  426.0     0.002347    467.50812   467.51138
  458.0     0.002183    467.43695   467.44019
  418.0     0.002392    467.36563   467.36890
  439.0     0.002278    467.29440   467.29767
  451.0     0.002217    467.22321   467.22644
  409.0     0.002445    467.15192   467.15515
  438.0     0.002283    467.08066   467.08389
  455.0     0.002198    467.00937   467.01260
  453.0     0.002208    466.93805   466.94131
  416.0     0.002404    466.86679   466.87012
  425.0     0.002353    466.79544   466.79880
  415.0     0.002410    466.72406   466.72757
  446.0     0.002242    466.65277   466.65656
  430.0     0.002326    466.58145   466.58591
  431.0     0.002320    466.51001   466.51569
  462.0     0.002165    466.43872   466.44669
  455.0     0.002198    466.36728   466.37936
  438.0     0.002283    466.29593   466.31512
  447.0     0.002237    466.22449   466.25552
  429.0     0.002331    466.15308   466.20276
  449.0     0.002227    466.08163   466.15955
  411.0     0.002433    466.01022   466.12888
  417.0     0.002398    465.93878   466.11359
  447.0     0.002237    465.86731   466.11581
  431.0     0.002320    465.79581   466.13617
  435.0     0.002299    465.72430   466.17303
  403.0     0.002481    465.65283   466.22220
  474.0     0.002110    465.58133   466.27631
  437.0     0.002288    465.50986   466.69025
  416.0     0.002404    465.43832   466.82782
  395.0     0.002532    465.36682   466.99020
  434.0     0.002304    465.29523   467.22302
  427.0     0.002342    465.22366   467.86829
  446.0     0.002242    465.15210   471.30664
  438.0     0.002283    465.08057   486.15338
  588.0     0.001701    465.00894   520.92804
  556.0     0.001799    464.93738   553.18964
  532.0     0.001880    464.86575   540.35132
  498.0     0.002008    464.79416   500.48788
  451.0     0.002217    464.72250   475.22247
  448.0     0.002232    464.65088   467.48819
  392.0     0.002551    464.57922   465.87396
  445.0     0.002247    464.50757   465.36624
  432.0     0.002315    464.43594   465.05841
  428.0     0.002336    464.36420   464.83292
  417.0     0.002398    464.29257   464.65909
  416.0     0.002404    464.22086   464.52213
  423.0     0.002364    464.14911   464.41650
  430.0     0.002326    464.07739   464.80698
  396.0     0.002525    464.00574   464.91617
  445.0     0.002247    463.93390   465.16321
  480.0     0.002083    463.86221   465.68005
  441.0     0.002268    463.79037   467.19580
  428.0     0.002336    463.71863   473.91705
  489.0     0.002045    463.64688   497.99225
  497.0     0.002012    463.57510   544.62891
  509.0     0.001965    463.50330   575.72949
  517.0     0.001934    463.43149   550.31390
  446.0     0.002242    463.35962   507.52646
  459.0     0.002179    463.28781   487.55276
  463.0     0.002160    463.21600   485.62885
  438.0     0.002283    463.14417   489.02173
  440.0     0.002273    463.07230   493.15085
  459.0     0.002179    463.00037   496.95200
  481.0     0.002079    462.92856   499.93100
  487.0     0.002053    462.85663   501.71671
  486.0     0.002058    462.78470   502.07382
  459.0     0.002179    462.71283   500.93616
  467.0     0.002141    462.64093   498.41446
  446.0     0.002242    462.56897   494.77353
  433.0     0.002309    462.49704   490.38184
  438.0     0.002283    462.42514   485.64767
  467.0     0.002141    462.35312   480.95505
  445.0     0.002247    462.28119   476.61469
  423.0     0.002364    462.20923   472.83496
  450.0     0.002222    462.13721   469.71777
  429.0     0.002331    462.06525   467.27216
  460.0     0.002174    461.99319   465.43939
  422.0     0.002370    461.92117   464.12198
  443.0     0.002257    461.84912   463.20859
  440.0     0.002273    461.77713   462.59293
  468.0     0.002137    461.70508   462.18439
  402.0     0.002488    461.63300   461.91248
  414.0     0.002415    461.56094   461.72626
  435.0     0.002299    461.48889   461.59122
  451.0     0.002217    461.41681   461.48529
  429.0     0.002331    461.34476   461.39536
  408.0     0.002451    461.27261   461.31363
  438.0     0.002283    461.20044   461.23611
  431.0     0.002320    461.12839   461.16083
  418.0     0.002392    461.05624   461.08636
  438.0     0.002283    460.98410   461.01254
  436.0     0.002294    460.91196   460.91528
  467.0     0.002141    460.83975   460.84308
  426.0     0.002347    460.76764   460.77097
  409.0     0.002445    460.69540   460.69876
  462.0     0.002165    460.62323   460.62656
  424.0     0.002358    460.55112   460.55447
  429.0     0.002331    460.47882   460.48215
  397.0     0.002519    460.40668   460.41003
  442.0     0.002262    460.33438   460.33774
  457.0     0.002188    460.26218   460.26550
  412.0     0.002427    460.18994   460.19327
  426.0     0.002347    460.11771   460.12106
  425.0     0.002353    460.04544   460.04877
  419.0     0.002387    459.97314   459.97650
  435.0     0.002299    459.90094   459.90430
  413.0     0.002421    459.82864   459.83200
  434.0     0.002304    459.75632   459.75967
  459.0     0.002179    459.68402   459.68738
  453.0     0.002208    459.61172   459.61505
  429.0     0.002331    459.53934   459.54266
  441.0     0.002268    459.46701   459.47037
  418.0     0.002392    459.39468   459.39804
  416.0     0.002404    459.32236   459.32571
  413.0     0.002421    459.25003   459.25339
  440.0     0.002273    459.17764   459.18100
  404.0     0.002475    459.10519   459.10855
  437.0     0.002288    459.03284   459.03619
  456.0     0.002193    458.96048   458.96384
  440.0     0.002273    458.88809   458.89145
  471.0     0.002123    458.81564   458.81900
  450.0     0.002222    458.74326   458.74661
  450.0     0.002222    458.67084   458.67419
  453.0     0.002208    458.59839   458.60178
  431.0     0.002320    458.52594   458.52930
  403.0     0.002481    458.45343   458.45679
  443.0     0.002257    458.38098   458.38434
  426.0     0.002347    458.30856   458.31192
  434.0     0.002304    458.23602   458.50055
  400.0     0.002500    458.16357   458.50107
  429.0     0.002331    458.09100   458.53662
  453.0     0.002208    458.01852   458.64081
  443.0     0.002257    457.94595   459.00583
  399.0     0.002506    457.87350   461.00003
  425.0     0.002353    457.80093   470.07791
  447.0     0.002237    457.72839   493.19370
  476.0     0.002101    457.65591   518.15430
  477.0     0.002096    457.58331   513.52478
  459.0     0.002179    457.51074   485.77466
  426.0     0.002347    457.43817   466.06216
  437.0     0.002288    457.36554   459.54288
  439.0     0.002278    457.29297   458.17090
  430.0     0.002326    457.22037   457.78735
  410.0     0.002439    457.14777   457.56671
  425.0     0.002353    457.07513   457.40414
  438.0     0.002283    457.00256   457.03241
  417.0     0.002398    456.92990   456.98358
  387.0     0.002584    456.85721   457.70276
  441.0     0.002268    456.78455   457.92200
  427.0     0.002342    456.71194   458.29913
  408.0     0.002451    456.63928   459.01471
  407.0     0.002457    456.56656   461.26605
  453.0     0.002208    456.49390   472.02151
  488.0     0.002049    456.42120   510.32666
  553.0     0.001808    456.34854   581.32019
  555.0     0.001802    456.27582   622.29077
  527.0     0.001898    456.20312   575.81049
  495.0     0.002020    456.13031   507.21298
  446.0     0.002242    456.05759   473.63684
  448.0     0.002232    455.98486   465.50055
  415.0     0.002410    455.91214   464.29871
  448.0     0.002232    455.83939   464.02756
  445.0     0.002247    455.76657   463.73407
  444.0     0.002252    455.69379   463.27658
  424.0     0.002358    455.62100   462.63074
  434.0     0.002304    455.54825   461.82040
  432.0     0.002315    455.47543   460.89801
  425.0     0.002353    455.40265   459.92899
  456.0     0.002193    455.32986   458.97748
  423.0     0.002364    455.25696   458.09653
  416.0     0.002404    455.18414   457.32239
  411.0     0.002433    455.11133   456.67236
  438.0     0.002283    455.03854   456.14752
  466.0     0.002146    454.96564   455.73676
  417.0     0.002398    454.89279   455.42218
  408.0     0.002451    454.81989   455.18317
  416.0     0.002404    454.74704   455.00024
  464.0     0.002155    454.67422   454.85666
  464.0     0.002155    454.60123   454.73901
  417.0     0.002398    454.52835   454.63824
  460.0     0.002174    454.45544   466.70633
  438.0     0.002283    454.38254   470.36533
  434.0     0.002304    454.30960   476.12592
  456.0     0.002193    454.23666   487.97046
  469.0     0.002132    454.16370   535.59521
  660.0     0.001515    454.09082   767.76752
  1479.0    0.000676    454.01782   1488.15356
  2466.0    0.000406    453.94492   2559.08862
  2796.0    0.000358    453.87192   2829.24438
  1903.0    0.000525    453.79889   1895.26294
  861.0     0.001161    453.72598   962.62354
  526.0     0.001901    453.65295   582.47510
  472.0     0.002119    453.57996   496.27997
  483.0     0.002070    453.50696   478.36633
  435.0     0.002299    453.43399   471.16296
  428.0     0.002336    453.36087   466.73434
  422.0     0.002370    453.28790   453.29135
  450.0     0.002222    453.21484   453.21829
  432.0     0.002315    453.14185   453.14526
  415.0     0.002410    453.06879   453.07220
  463.0     0.002160    452.99570   452.99915
  431.0     0.002320    452.92270   452.92612
  417.0     0.002398    452.84961   452.85306
  410.0     0.002439    452.77652   452.77997
  436.0     0.002294    452.70340   452.70685
  433.0     0.002309    452.63031   452.63376
  410.0     0.002439    452.55719   452.56067
  420.0     0.002381    452.48410   452.48755
  394.0     0.002538    452.41098   452.41443
  443.0     0.002257    452.33789   452.34134
  414.0     0.002415    452.26477   452.26855
  422.0     0.002370    452.19156   452.19583
  445.0     0.002247    452.11847   452.12402
  439.0     0.002278    452.04529   452.05396
  409.0     0.002445    451.97211   451.98798
  431.0     0.002320    451.89899   451.93082
  428.0     0.002336    451.82584   451.89172
  448.0     0.002232    451.75266   451.88852
  437.0     0.002288    451.67941   451.95288
  444.0     0.002252    451.60623   452.13937
  411.0     0.002433    451.53302   452.53619
  438.0     0.002283    451.45984   453.27817
  427.0     0.002342    451.38666   454.55908
  440.0     0.002273    451.31339   456.63882
  431.0     0.002320    451.24017   459.83960
  442.0     0.002262    451.16699   464.52298
  487.0     0.002053    451.09369   471.04370
  433.0     0.002309    451.02042   479.67838
  460.0     0.002174    450.94720   490.53574
  463.0     0.002160    450.87387   503.46399
  529.0     0.001890    450.80069   517.98083
  510.0     0.001961    450.72739   533.25000
  503.0     0.001988    450.65408   548.12958
  572.0     0.001748    450.58084   561.29510
  602.0     0.001661    450.50748   571.42639
  560.0     0.001786    450.43423   577.42279
  571.0     0.001751    450.36090   578.59753
  617.0     0.001621    450.28763   574.80640
  557.0     0.001795    450.21423   566.47449
  507.0     0.001972    450.14099   554.51691
  502.0     0.001992    450.06760   540.17090
  493.0     0.002028    449.99426   524.78571
  476.0     0.002101    449.92096   509.61545
  457.0     0.002188    449.84750   495.66031
  475.0     0.002105    449.77423   483.58157
  468.0     0.002137    449.70087   473.68973
  443.0     0.002257    449.62744   465.99509
  459.0     0.002179    449.55408   460.29266
  462.0     0.002165    449.48068   456.25568
  453.0     0.002208    449.40729   453.51782
  431.0     0.002320    449.33392   451.73257
  421.0     0.002375    449.26044   450.60706
  460.0     0.002174    449.18710   449.91479
  452.0     0.002212    449.11371   449.49268
  424.0     0.002358    449.04028   449.23096
  427.0     0.002342    448.96683   449.06006
  432.0     0.002315    448.89340   448.93826
  415.0     0.002410    448.81995   450.23044
  431.0     0.002320    448.74649   450.52600
  453.0     0.002208    448.67307   451.00485
  452.0     0.002212    448.59952   451.81427
  402.0     0.002488    448.52609   453.69073
  443.0     0.002257    448.45261   462.02094
  438.0     0.002283    448.37915   500.95969
  536.0     0.001866    448.30560   610.53931
  652.0     0.001534    448.23215   751.36237
  707.0     0.001414    448.15860   760.39288
  573.0     0.001745    448.08511   622.77759
  491.0     0.002037    448.01166   507.65912
  462.0     0.002165    447.93817   465.96167
  427.0     0.002342    447.86462   458.98453
  451.0     0.002217    447.79105   467.04395
  492.0     0.002033    447.71750   512.02454
  617.0     0.001621    447.64401   633.65540
  715.0     0.001399    447.57050   775.81934
  780.0     0.001282    447.49689   766.58875
  626.0     0.001597    447.42337   616.58276
  453.0     0.002208    447.34976   501.29510
  432.0     0.002315    447.27625   461.05502
  410.0     0.002439    447.20267   452.55060
  453.0     0.002208    447.12903   450.50150
  431.0     0.002320    447.05551   449.50574
  445.0     0.002247    446.98187   448.84772
  415.0     0.002410    446.90826   446.91180
  408.0     0.002451    446.83466   446.83817
  414.0     0.002415    446.76105   446.76459
  431.0     0.002320    446.68744   446.69098
  401.0     0.002494    446.61380   446.61734
  438.0     0.002283    446.54019   446.54373
  436.0     0.002294    446.46658   446.47012
  422.0     0.002370    446.39297   446.39651
  428.0     0.002336    446.31927   446.32285
  415.0     0.002410    446.24557   446.24911
  432.0     0.002315    446.17200   446.17557
  453.0     0.002208    446.09833   446.10187
  425.0     0.002353    446.02466   446.02820
  436.0     0.002294    445.95096   445.95450
  424.0     0.002358    445.87729   445.88083
  412.0     0.002427    445.80365   445.80722
  452.0     0.002212    445.72998   445.73352
  419.0     0.002387    445.65622   445.65979
  431.0     0.002320    445.58249   445.58603
  405.0     0.002469    445.50882   445.51257
  412.0     0.002427    445.43515   445.43915
  383.0     0.002611    445.36142   445.36615
  415.0     0.002410    445.28766   445.29416
  448.0     0.002232    445.21402   445.22455
  433.0     0.002309    445.14026   445.15976
  412.0     0.002427    445.06650   445.10507
  457.0     0.002188    444.99274   445.07013
  430.0     0.002326    444.91898   445.07224
  415.0     0.002410    444.84531   445.14072
  418.0     0.002392    444.77148   445.32220
  441.0     0.002268    444.69778   445.68768
  436.0     0.002294    444.62396   446.33719
  421.0     0.002375    444.55017   447.40320
  436.0     0.002294    444.47644   449.04651
  451.0     0.002217    444.40268   451.44293
  432.0     0.002315    444.32886   454.75848
  433.0     0.002309    444.25507   459.11237
  422.0     0.002370    444.18124   464.53262
  443.0     0.002257    444.10748   470.91290
  450.0     0.002222    444.03363   477.98233
  417.0     0.002398    443.95984   485.30194
  420.0     0.002381    443.88605   492.29541
  408.0     0.002451    443.81216   498.31683
  434.0     0.002304    443.73834   502.74539
  459.0     0.002179    443.66455   505.08893
  431.0     0.002320    443.59073   505.07202
  450.0     0.002222    443.51688   502.68817
  478.0     0.002092    443.44302   498.20068
  498.0     0.002008    443.36917   492.09338
  433.0     0.002309    443.29535   484.98334
  433.0     0.002309    443.22144   477.51755
  439.0     0.002278    443.14764   470.27744
  453.0     0.002208    443.07376   463.70944
  409.0     0.002445    442.99982   458.09247
  434.0     0.002304    442.92599   453.54031
  418.0     0.002392    442.85208   450.03015
  438.0     0.002283    442.77820   447.44626
  434.0     0.002304    442.70428   445.62381
  435.0     0.002299    442.63040   444.38675
  438.0     0.002283    442.55649   443.57315
  418.0     0.002392    442.48264   443.04919
  412.0     0.002427    442.40872   442.71313
  412.0     0.002427    442.33475   442.49292
  424.0     0.002358    442.26086   442.34082
  409.0     0.002445    442.18695   442.22684
  417.0     0.002398    442.11298   442.13315
  399.0     0.002506    442.03909   442.04996
  416.0     0.002404    441.96509   441.97177
  429.0     0.002331    441.89124   441.89612
  411.0     0.002433    441.81723   441.82135
  438.0     0.002283    441.74329   441.74689
  433.0     0.002309    441.66928   441.67291
  420.0     0.002381    441.59534   441.59894
  421.0     0.002375    441.52142   441.52502
  421.0     0.002375    441.44748   441.45108
  417.0     0.002398    441.37347   441.37714
  402.0     0.002488    441.29953   441.30319
  421.0     0.002375    441.22552   452.10925
  433.0     0.002309    441.15149   455.23676
  430.0     0.002326    441.07755   460.01617
  428.0     0.002336    441.00354   468.61264
  447.0     0.002237    440.92953   495.96161
  513.0     0.001949    440.85553   630.75720
  921.0     0.001086    440.78152   1123.03735
  1909.0    0.000524    440.70755   2062.86572
  2354.0    0.000425    440.63348   2645.80811
  1925.0    0.000519    440.55957   2049.27319
  1045.0    0.000957    440.48547   1107.59692
  542.0     0.001845    440.41144   623.01160
  449.0     0.002227    440.33746   493.57498
  463.0     0.002160    440.26343   467.66263
  426.0     0.002347    440.18936   459.30743
  437.0     0.002288    440.11526   454.68430
  435.0     0.002299    440.04123   451.84335
  436.0     0.002294    439.96722   456.30273
  424.0     0.002358    439.89316   457.33435
  400.0     0.002500    439.81912   460.05740
  408.0     0.002451    439.74506   465.33539
  467.0     0.002141    439.67093   478.56979
  520.0     0.001923    439.59689   535.59149
  754.0     0.001326    439.52280   762.30109
  1381.0    0.000724    439.44873   1276.42285
  1815.0    0.000551    439.37469   1745.11182
  1761.0    0.000568    439.30066   1554.55090
  1094.0    0.000914    439.22653   984.78564
  624.0     0.001603    439.15240   626.86450
  523.0     0.001912    439.07828   517.63611
  450.0     0.002222    439.00427   495.18237
  473.0     0.002114    438.93015   487.64914
  452.0     0.002212    438.85602   481.79016
  447.0     0.002237    438.78192   476.06802
  436.0     0.002294    438.70779   470.36124
  442.0     0.002262    438.63370   464.81259
  414.0     0.002415    438.55957   459.63416
  455.0     0.002198    438.48544   455.01614
  441.0     0.002268    438.41122   451.08151
  425.0     0.002353    438.33716   447.87259
  459.0     0.002179    438.26303   445.35956
  432.0     0.002315    438.18893   443.46170
  411.0     0.002433    438.11472   442.07098
  417.0     0.002398    438.04065   440.49023
  416.0     0.002404    437.96649   439.81454
  446.0     0.002242    437.89227   439.33908
  430.0     0.002326    437.81818   438.99765
  438.0     0.002283    437.74399   438.74258
  418.0     0.002392    437.66989   438.54187
  405.0     0.002469    437.59561   438.37463
  425.0     0.002353    437.52148   438.22852
  386.0     0.002591    437.44736   438.09576
  418.0     0.002392    437.37314   437.97208
  430.0     0.002326    437.29901   437.85489
  406.0     0.002463    437.22482   437.74261
  385.0     0.002597    437.15057   437.15427
  423.0     0.002364    437.07642   441.58157
  403.0     0.002481    437.00226   442.79974
  428.0     0.002336    436.92807   444.66068
  416.0     0.002404    436.85382   447.87360
  427.0     0.002342    436.77963   456.91013
  484.0     0.002066    436.70551   500.49557
  762.0     0.001312    436.63126   673.46039
  1314.0    0.000761    436.55704   1049.00171
  1677.0    0.000596    436.48285   1359.76611
  1581.0    0.000633    436.40863   1186.46741
  1127.0    0.000887    436.33441   777.77234
  605.0     0.001653    436.26016   535.19336
  460.0     0.002174    436.18594   463.45251
  468.0     0.002137    436.11172   448.87109
  404.0     0.002475    436.03757   444.61993
  404.0     0.002475    435.96326   442.30325
  403.0     0.002481    435.88904   435.89383
  423.0     0.002364    435.81482   435.82126
  431.0     0.002320    435.74060   435.75073
  422.0     0.002370    435.66632   435.68469
  433.0     0.002309    435.59207   435.62793
  428.0     0.002336    435.51788   435.58945
  432.0     0.002315    435.44357   435.58478
  426.0     0.002347    435.36929   435.64105
  426.0     0.002347    435.29507   435.80121
  420.0     0.002381    435.22079   436.12997
  419.0     0.002387    435.14658   436.71936
  411.0     0.002433    435.07233   437.69049
  436.0     0.002294    434.99802   439.19055
  438.0     0.002283    434.92380   441.38046
  410.0     0.002439    434.84949   444.41177
  426.0     0.002347    434.77521   448.39316
  454.0     0.002203    434.70093   453.34940
  482.0     0.002075    434.62671   459.18237
  481.0     0.002079    434.55240   465.64322
  482.0     0.002075    434.47809   472.32977
  462.0     0.002165    434.40381   478.71466
  463.0     0.002160    434.32956   484.20767
  513.0     0.001949    434.25528   488.24255
  498.0     0.002008    434.18097   490.37180
  467.0     0.002141    434.10663   490.34756
  454.0     0.002203    434.03238   488.16876
  494.0     0.002024    433.95804   484.08105
  483.0     0.002070    433.88373   478.53241
  444.0     0.002252    433.80948   472.09137
  477.0     0.002096    433.73517   465.35257
  454.0     0.002203    433.66086   458.84808
  428.0     0.002336    433.58655   452.98367
  439.0     0.002278    433.51221   448.00793
  416.0     0.002404    433.43793   444.01462
  396.0     0.002525    433.36362   440.96982
  427.0     0.002342    433.28925   438.75247
  419.0     0.002387    433.21494   437.19733
  410.0     0.002439    433.14062   436.13116
  413.0     0.002421    433.06635   435.39838
  388.0     0.002577    432.99197   434.87503
  414.0     0.002415    432.91766   434.47290
  434.0     0.002304    432.84332   434.13611
  412.0     0.002427    432.76901   433.83475
  397.0     0.002519    432.69467   433.55612
  398.0     0.002513    432.62030   433.29810
  406.0     0.002463    432.54602   433.06271
  421.0     0.002375    432.47165   432.85217
  407.0     0.002457    432.39725   432.66779
  385.0     0.002597    432.32297   435.66660
  420.0     0.002381    432.24863   436.43088
  417.0     0.002398    432.17426   437.65863
  401.0     0.002494    432.09988   439.81726
  429.0     0.002331    432.02551   445.78195
  436.0     0.002294    431.95123   474.23517
  565.0     0.001770    431.87686   588.76361
  827.0     0.001209    431.80249   844.08704
  1014.0    0.000986    431.72812   1067.54272
  963.0     0.001038    431.65378   961.31165
  704.0     0.001420    431.57944   678.46149
  515.0     0.001942    431.50507   504.45276
  427.0     0.002342    431.43073   451.49597
  399.0     0.002506    431.35635   440.57660
  397.0     0.002519    431.28195   437.44275
  414.0     0.002415    431.20758   435.74966
  421.0     0.002375    431.13321   431.13696
  428.0     0.002336    431.05884   431.06262
  420.0     0.002381    430.98444   430.98822
  387.0     0.002584    430.91010   430.91388
  393.0     0.002545    430.83572   430.83951
  411.0     0.002433    430.76129   430.76508
  413.0     0.002421    430.68692   430.69070
  414.0     0.002415    430.61258   430.61636
  407.0     0.002457    430.53821   430.54199
  396.0     0.002525    430.46381   430.60010
  374.0     0.002674    430.38937   430.56165
  448.0     0.002232    430.31506   430.53995
  385.0     0.002597    430.24063   430.54855
  408.0     0.002451    430.16623   430.65027
  402.0     0.002488    430.09189   431.29169
  443.0     0.002257    430.01749   434.49826
  420.0     0.002381    429.94308   443.76913
  412.0     0.002427    429.86871   456.14365
  401.0     0.002494    429.79428   457.40247
  417.0     0.002398    429.71991   445.50894
  429.0     0.002331    429.64551   435.05704
  416.0     0.002404    429.57108   430.99692
  406.0     0.002463    429.49677   430.02567
  423.0     0.002364    429.42233   429.74673
  360.0     0.002778    429.34793   429.58264
  390.0     0.002564    429.27350   429.45233
  435.0     0.002299    429.19913   429.39856
  415.0     0.002410    429.12473   429.38101
  388.0     0.002577    429.05026   429.39218
  370.0     0.002703    428.97586   429.46613
  390.0     0.002564    428.90149   429.82144
  412.0     0.002427    428.82709   431.79825
  406.0     0.002463    428.75266   439.48303
  405.0     0.002469    428.67825   455.23785
  433.0     0.002309    428.60385   466.76984
  447.0     0.002237    428.52945   458.10464
  417.0     0.002398    428.45502   441.51840
  411.0     0.002433    428.38065   432.28494
  378.0     0.002646    428.30618   429.69894
  392.0     0.002551    428.23178   429.26346
  406.0     0.002463    428.15741   429.26810
  389.0     0.002571    428.08295   429.42310
  403.0     0.002481    428.00854   429.68851
  418.0     0.002392    427.93414   430.04404
  415.0     0.002410    427.85968   430.46371
  389.0     0.002571    427.78531   430.91211
  379.0     0.002639    427.71085   431.34457
  363.0     0.002755    427.63644   431.71222
  405.0     0.002469    427.56207   431.96793
  432.0     0.002315    427.48758   432.07364
  417.0     0.002398    427.41318   432.00760
  403.0     0.002481    427.33878   431.76767
  425.0     0.002353    427.26434   431.37170
  387.0     0.002584    427.18997   430.85446
  413.0     0.002421    427.11554   430.26077
  414.0     0.002415    427.04111   429.63840
  413.0     0.002421    426.96664   429.03064
  384.0     0.002604    426.89221   428.47104
  398.0     0.002513    426.81781   427.98099
  420.0     0.002381    426.74338   427.56946
  398.0     0.002513    426.66898   427.23535
  387.0     0.002584    426.59457   426.97046
  378.0     0.002646    426.52011   426.76257
  423.0     0.002364    426.44568   426.59891
  403.0     0.002481    426.37122   426.46722
  387.0     0.002584    426.29681   426.35754
  388.0     0.002577    426.22244   426.26230
  397.0     0.002519    426.14798   426.17590
  415.0     0.002410    426.07355   426.09473
  394.0     0.002538    425.99918   426.01663
  386.0     0.002591    425.92474   425.94009
  440.0     0.002273    425.85028   425.86459
  401.0     0.002494    425.77585   425.78970
  408.0     0.002451    425.70142   425.71548
  410.0     0.002439    425.62701   425.64267
  385.0     0.002597    425.55258   425.56464
  407.0     0.002457    425.47818   425.50052
  390.0     0.002564    425.40375   425.44760
  399.0     0.002506    425.32932   425.41638
  445.0     0.002247    425.25488   425.42529
  431.0     0.002320    425.18042   425.50476
  380.0     0.002632    425.10602   425.70282
  384.0     0.002604    425.03156   426.09024
  450.0     0.002222    424.95718   426.76544
  432.0     0.002315    424.88275   427.85449
  440.0     0.002273    424.80829   429.50592
  387.0     0.002584    424.73386   431.87549
  412.0     0.002427    424.65948   435.10010
  427.0     0.002342    424.58502   439.26227
  418.0     0.002392    424.51065   444.35080
  412.0     0.002427    424.43622   450.22430
  439.0     0.002278    424.36172   456.59189
  423.0     0.002364    424.28732   463.01974
  446.0     0.002242    424.21292   468.96902
  498.0     0.002008    424.13855   473.86618
  459.0     0.002179    424.06406   477.19067
  454.0     0.002203    423.98962   478.56546
  490.0     0.002041    423.91522   477.82593
  465.0     0.002151    423.84079   475.05197
  449.0     0.002227    423.76639   470.55429
  451.0     0.002217    423.69196   464.81885
  433.0     0.002309    423.61752   465.03857
  447.0     0.002237    423.54312   460.58221
  428.0     0.002336    423.46875   457.66165
  436.0     0.002294    423.39426   458.50647
  486.0     0.002058    423.31985   476.35022
  482.0     0.002075    423.24545   576.80719
  709.0     0.001410    423.17108   899.74121
  1126.0    0.000888    423.09665   1403.58118
  1346.0    0.000743    423.02225   1567.99756
  974.0     0.001027    422.94778   1151.20349
  683.0     0.001464    422.87341   702.48853
  503.0     0.001988    422.79901   509.21252
  430.0     0.002326    422.72461   464.12506
  455.0     0.002198    422.65018   456.12952
  428.0     0.002336    422.57571   453.93845
  446.0     0.002242    422.50131   452.68362
  431.0     0.002320    422.42694   451.40625
  457.0     0.002188    422.35248   449.72812
  420.0     0.002381    422.27814   447.52139
  435.0     0.002299    422.20377   444.82523
  399.0     0.002506    422.12936   441.78723
  405.0     0.002469    422.05490   438.61035
  435.0     0.002299    421.98050   435.50705
  403.0     0.002481    421.90613   432.66257
  402.0     0.002488    421.83167   430.21503
  378.0     0.002646    421.75732   428.24991
  389.0     0.002571    421.68295   426.80542
  404.0     0.002475    421.60852   425.88589
  415.0     0.002410    421.53418   425.47565
  383.0     0.002611    421.45969   425.54861
  443.0     0.002257    421.38535   426.07172
  415.0     0.002410    421.31094   427.00128
  408.0     0.002451    421.23654   428.27509
  389.0     0.002571    421.16217   429.80392
  381.0     0.002625    421.08777   431.46655
  417.0     0.002398    421.01340   433.11322
  412.0     0.002427    420.93900   434.57715
  386.0     0.002591    420.86459   435.69510
  414.0     0.002415    420.79022   436.33121
  436.0     0.002294    420.71585   436.39963
  382.0     0.002618    420.64142   435.87939
  376.0     0.002660    420.56711   434.81812
  378.0     0.002646    420.49274   432.97275
  396.0     0.002525    420.41830   431.20798
  435.0     0.002299    420.34396   429.31357
  378.0     0.002646    420.26959   427.43958
  376.0     0.002660    420.19525   425.70648
  408.0     0.002451    420.12082   424.19446
  391.0     0.002558    420.04645   422.94205
  409.0     0.002445    419.97211   421.95163
  390.0     0.002564    419.89771   421.19943
  393.0     0.002545    419.82339   420.64703
  392.0     0.002551    419.74905   420.25082
  416.0     0.002404    419.67462   419.96933
  383.0     0.002611    419.60028   419.76749
  434.0     0.002304    419.52591   419.61798
  374.0     0.002674    419.45160   419.50128
  382.0     0.002618    419.37720   419.40399
  396.0     0.002525    419.30289   419.31781
  398.0     0.002513    419.22852   419.23758
  403.0     0.002481    419.15414   419.16037
  385.0     0.002597    419.07980   419.08475
  387.0     0.002584    419.00552   419.00989
  429.0     0.002331    418.93112   418.93524
  386.0     0.002591    418.85675   418.86081
  410.0     0.002439    418.78238   418.78635
  390.0     0.002564    418.70810   418.71210
  384.0     0.002604    418.63382   418.63779
  392.0     0.002551    418.55942   418.65756
  425.0     0.002353    418.48514   418.60913
  384.0     0.002604    418.41074   418.57275
  407.0     0.002457    418.33649   418.55902
  396.0     0.002525    418.26212   418.61832
  388.0     0.002577    418.18777   419.09964
  381.0     0.002625    418.11349   421.46820
  401.0     0.002494    418.03918   427.91995
  426.0     0.002347    417.96484   435.79364
  420.0     0.002381    417.89056   435.61899
  411.0     0.002433    417.81622   427.50677
  384.0     0.002604    417.74185   420.98145
  423.0     0.002364    417.66760   418.54330
  414.0     0.002415    417.59326   417.94214
  379.0     0.002639    417.51895   417.74026
  359.0     0.002786    417.44464   417.60764
  424.0     0.002358    417.37042   417.49838
  372.0     0.002688    417.29611   417.30969
  413.0     0.002421    417.22177   417.24451
  393.0     0.002545    417.14746   417.18665
  417.0     0.002398    417.07321   417.14072
  394.0     0.002538    416.99893   417.11319
  401.0     0.002494    416.92462   417.11264
  391.0     0.002558    416.85034   417.14969
  399.0     0.002506    416.77612   419.07990
  387.0     0.002584    416.70181   419.75662
  420.0     0.002381    416.62750   420.76608
  416.0     0.002404    416.55319   422.40390
  403.0     0.002481    416.47897   426.47369
  425.0     0.002353    416.40469   444.13889
  494.0     0.002024    416.33044   510.70752
  650.0     0.001538    416.25610   650.56189
  803.0     0.001245    416.18192   762.28632
  727.0     0.001376    416.10764   694.42853
  572.0     0.001748    416.03336   545.14819
  443.0     0.002257    415.95908   457.70456
  418.0     0.002392    415.88492   432.26077
  412.0     0.002427    415.81058   430.70694
  469.0     0.002132    415.73636   443.86240
  494.0     0.002024    415.66220   471.24457
  534.0     0.001873    415.58786   487.91336
  499.0     0.002004    415.51367   468.64261
  463.0     0.002160    415.43945   439.04196
  392.0     0.002551    415.36517   423.37186
  414.0     0.002415    415.29095   418.69986
  393.0     0.002545    415.21674   417.39743
  400.0     0.002500    415.14252   416.76093
  393.0     0.002545    415.06827   416.31998
  392.0     0.002551    414.99411   416.01898
  411.0     0.002433    414.91989   415.77020
  410.0     0.002439    414.84564   415.57547
  426.0     0.002347    414.77145   415.42426
  390.0     0.002564    414.69724   415.33893
  381.0     0.002625    414.62305   415.50854
  416.0     0.002404    414.54886   416.50659
  426.0     0.002347    414.47467   418.62872
  426.0     0.002347    414.40042   420.10480
  417.0     0.002398    414.32626   418.73972
  416.0     0.002404    414.25208   416.32468
  373.0     0.002681    414.17789   414.94785
  411.0     0.002433    414.10373   414.26303
  393.0     0.002545    414.02954   414.11157
  392.0     0.002551    413.95538   414.01282
  386.0     0.002591    413.88116   413.92484
  410.0     0.002439    413.80704   413.81110
  377.0     0.002653    413.73282   413.73688
  390.0     0.002564    413.65872   413.66275
  386.0     0.002591    413.58456   413.58862
  400.0     0.002500    413.51044   413.51450
  405.0     0.002469    413.43628   413.44037
  397.0     0.002519    413.36209   413.36615
  397.0     0.002519    413.28796   413.29202
  417.0     0.002398    413.21378   413.21783
  376.0     0.002660    413.13968   413.14377
  396.0     0.002525    413.06558   413.06964
  375.0     0.002667    412.99146   412.99551
  379.0     0.002639    412.91727   412.92136
  389.0     0.002571    412.84314   412.84723
  369.0     0.002710    412.76907   412.77316
  379.0     0.002639    412.69492   412.69901
  386.0     0.002591    412.62079   412.62485
  377.0     0.002653    412.54669   412.55078
  377.0     0.002653    412.47256   412.47665
  406.0     0.002463    412.39853   412.40262
  406.0     0.002463    412.32443   412.32849
  397.0     0.002519    412.25037   412.25446
  408.0     0.002451    412.17624   412.18030
  390.0     0.002564    412.10211   412.10620
  410.0     0.002439    412.02808   412.03217
  386.0     0.002591    411.95395   411.95804
  394.0     0.002538    411.87985   411.88400
  396.0     0.002525    411.80579   411.80991
  430.0     0.002326    411.73178   411.73596
  377.0     0.002653    411.65775   411.66208
  375.0     0.002667    411.58362   411.58832
  374.0     0.002674    411.50955   411.51492
  414.0     0.002415    411.43555   411.44241
  409.0     0.002445    411.36148   411.37122
  398.0     0.002513    411.28745   411.30270
  409.0     0.002445    411.21344   411.23874
  384.0     0.002604    411.13940   411.18216
  406.0     0.002463    411.06537   411.13724
  373.0     0.002681    410.99130   411.10965
  408.0     0.002451    410.91727   411.10669
  402.0     0.002488    410.84329   411.13635
  385.0     0.002597    410.76929   411.20657
  366.0     0.002732    410.69525   411.32388
  377.0     0.002653    410.62125   411.49106
  367.0     0.002725    410.54721   411.70517
  421.0     0.002375    410.47327   411.95609
  392.0     0.002551    410.39926   412.22552
  391.0     0.002558    410.32526   412.48831
  404.0     0.002475    410.25125   412.71500
  413.0     0.002421    410.17725   412.87573
  393.0     0.002545    410.10330   414.79648
  398.0     0.002513    410.02933   415.25345
  421.0     0.002375    409.95538   415.82373
  391.0     0.002558    409.88141   416.69003
  421.0     0.002375    409.80740   418.57166
  403.0     0.002481    409.73355   426.33215
  447.0     0.002237    409.65955   463.11313
  524.0     0.001908    409.58563   574.33600
  711.0     0.001406    409.51163   738.23584
  750.0     0.001333    409.43768   779.64679
  675.0     0.001481    409.36383   636.64294
  450.0     0.002222    409.28992   492.94571
  403.0     0.002481    409.21594   432.24707
  355.0     0.002817    409.14203   417.42111
  428.0     0.002336    409.06812   413.96616
  427.0     0.002342    408.99423   412.47974
  407.0     0.002457    408.92035   411.62827
  415.0     0.002410    408.84637   410.99869
  389.0     0.002571    408.77252   410.55542
  388.0     0.002577    408.69864   410.25323
  389.0     0.002571    408.62473   410.19910
  401.0     0.002494    408.55090   410.91599
  402.0     0.002488    408.47699   414.09836
  430.0     0.002326    408.40311   420.33896
  425.0     0.002353    408.32922   424.28937
  382.0     0.002618    408.25540   420.45947
  394.0     0.002538    408.18149   415.10266
  401.0     0.002494    408.10760   413.83221
  408.0     0.002451    408.03387   415.24539
  408.0     0.002451    407.95993   413.99680
  409.0     0.002445    407.88614   410.92935
  393.0     0.002545    407.81232   408.96490
  392.0     0.002551    407.73843   408.29980
  403.0     0.002481    407.66467   408.10855
  362.0     0.002762    407.59082   408.00653
  381.0     0.002625    407.51703   407.91537
  374.0     0.002674    407.44321   407.82199
  383.0     0.002611    407.36945   407.72281
  411.0     0.002433    407.29559   407.61710
  412.0     0.002427    407.22186   407.50623
  404.0     0.002475    407.14801   407.39227
  400.0     0.002500    407.07428   407.27795
  404.0     0.002475    407.00049   407.16562
  378.0     0.002646    406.92670   409.06235
  390.0     0.002564    406.85297   409.54178
  380.0     0.002632    406.77914   410.32144
  405.0     0.002469    406.70541   411.74966
  399.0     0.002506    406.63171   416.01834
  412.0     0.002427    406.55795   436.01987
  485.0     0.002062    406.48419   509.33127
  631.0     0.001585    406.41052   655.30249
  749.0     0.001335    406.33676   758.02344
  669.0     0.001495    406.26297   675.67554
  539.0     0.001855    406.18930   525.38397
  424.0     0.002358    406.11563   442.44196
  406.0     0.002463    406.04190   420.48349
  379.0     0.002639    405.96817   425.50662
  424.0     0.002358    405.89447   453.61642
  454.0     0.002203    405.82077   494.69058
  438.0     0.002283    405.74707   502.21545
  437.0     0.002288    405.67346   463.80853
  397.0     0.002519    405.59973   425.99902
  430.0     0.002326    405.52606   411.13031
  402.0     0.002488    405.45245   407.51410
  404.0     0.002475    405.37881   406.61945
  379.0     0.002639    405.30511   406.19547
  405.0     0.002469    405.23151   405.90573
  383.0     0.002611    405.15784   405.16205
  399.0     0.002506    405.08417   405.08838
  399.0     0.002506    405.01062   405.01483
  390.0     0.002564    404.93695   404.94116
  374.0     0.002674    404.86334   404.86755
  368.0     0.002717    404.78973   404.79395
  386.0     0.002591    404.71613   404.72034
  432.0     0.002315    404.64252   404.64673
  416.0     0.002404    404.56897   404.57318
  400.0     0.002500    404.49530   404.49951
  424.0     0.002358    404.42175   404.42596
  384.0     0.002604    404.34821   404.35245
  362.0     0.002762    404.27460   404.27884
  364.0     0.002747    404.20108   404.20529
  395.0     0.002532    404.12753   404.13177
  389.0     0.002571    404.05392   404.05814
  390.0     0.002564    403.98038   403.98462
  418.0     0.002392    403.90683   403.91104
  379.0     0.002639    403.83337   403.88135
  387.0     0.002584    403.75977   403.81985
  366.0     0.002732    403.68628   403.76434
  398.0     0.002513    403.61276   403.71985
  404.0     0.002475    403.53928   403.71350
  373.0     0.002681    403.46573   403.92389
  376.0     0.002660    403.39227   405.03445
  399.0     0.002506    403.31882   407.89478
  403.0     0.002481    403.24533   411.02567
  389.0     0.002571    403.17178   410.44394
  412.0     0.002427    403.09833   406.88785
  398.0     0.002513    403.02490   404.26511
  397.0     0.002519    402.95139   403.30081
  376.0     0.002660    402.87799   403.02908
  373.0     0.002681    402.80447   402.90347
  396.0     0.002525    402.73114   402.80450
  379.0     0.002639    402.65765   402.71469
  376.0     0.002660    402.58423   402.58856
  384.0     0.002604    402.51086   402.51529
  380.0     0.002632    402.43738   402.44211
  381.0     0.002625    402.36395   402.36920
  385.0     0.002597    402.29059   402.29697
  362.0     0.002762    402.21719   402.22580
  395.0     0.002532    402.14377   402.15665
  361.0     0.002770    402.07040   402.09103
  376.0     0.002660    401.99707   402.03128
  405.0     0.002469    401.92374   401.98068
  393.0     0.002545    401.85037   401.94376
  390.0     0.002564    401.77701   401.92615
  406.0     0.002463    401.70364   401.93451
  400.0     0.002500    401.63034   404.09622
  402.0     0.002488    401.55695   404.77142
  382.0     0.002618    401.48361   405.77579
  383.0     0.002611    401.41031   407.38806
  410.0     0.002439    401.33707   411.13525
  407.0     0.002457    401.26373   426.82611
  495.0     0.002020    401.19043   489.23578
  680.0     0.001471    401.11713   634.13531
  854.0     0.001171    401.04385   776.10577
  885.0     0.001130    400.97055   732.29626
  649.0     0.001541    400.89734   566.56006
  462.0     0.002165    400.82401   454.81894
  418.0     0.002392    400.75076   417.62024
  431.0     0.002320    400.67752   409.22113
  381.0     0.002625    400.60428   406.63388
  417.0     0.002398    400.53104   405.12534
  420.0     0.002381    400.45779   404.02859
  390.0     0.002564    400.38464   403.18484
  386.0     0.002591    400.31134   402.51962
  393.0     0.002545    400.23819   401.98965
  381.0     0.002625    400.16501   401.56516
  421.0     0.002375    400.09180   401.22366
  385.0     0.002597    400.01862   400.94681
  396.0     0.002525    399.94543   400.71930
  394.0     0.002538    399.87225   400.52872
  424.0     0.002358    399.79910   400.36536
  390.0     0.002564    399.72598   400.22174
  401.0     0.002494    399.65280   400.09235
  375.0     0.002667    399.57962   399.97336
  388.0     0.002577    399.50653   399.86212
  389.0     0.002571    399.43341   401.07657
  370.0     0.002703    399.36023   401.34268
  385.0     0.002597    399.28714   401.78741
  409.0     0.002445    399.21402   402.56992
  394.0     0.002538    399.14096   404.50912
  413.0     0.002421    399.06787   412.96237
  475.0     0.002105    398.99475   448.00851
  637.0     0.001570    398.92169   534.84570
  704.0     0.001420    398.84866   628.99506
  668.0     0.001497    398.77554   613.11920
  555.0     0.001802    398.70258   510.20865
  426.0     0.002347    398.62949   435.14728
  396.0     0.002525    398.55643   408.84644
  396.0     0.002525    398.48337   402.89636
  385.0     0.002597    398.41037   401.26376
  378.0     0.002646    398.33740   400.42166
  391.0     0.002558    398.26434   399.85672
  380.0     0.002632    398.19144   398.19577
  384.0     0.002604    398.11838   398.12274
  398.0     0.002513    398.04541   398.04974
  388.0     0.002577    397.97241   397.97678
  383.0     0.002611    397.89948   397.90381
  391.0     0.002558    397.82651   397.83084
  381.0     0.002625    397.75357   397.75790
  371.0     0.002695    397.68063   397.68497
  386.0     0.002591    397.60767   397.61200
  381.0     0.002625    397.53476   397.53909
  383.0     0.002611    397.46182   397.46616
  370.0     0.002703    397.38892   397.39325
  411.0     0.002433    397.31601   397.32040
  387.0     0.002584    397.24316   397.24756
  386.0     0.002591    397.17029   397.17468
  394.0     0.002538    397.09738   397.10190
  386.0     0.002591    397.02454   397.02917
  399.0     0.002506    396.95163   396.95648
  386.0     0.002591    396.87881   396.88403
  413.0     0.002421    396.80591   396.81168
  385.0     0.002597    396.73309   396.73981
  380.0     0.002632    396.66028   396.66833
  393.0     0.002545    396.58746   396.59735
  395.0     0.002532    396.51465   396.52707
  386.0     0.002591    396.44186   396.45749
  399.0     0.002506    396.36908   396.38852
  395.0     0.002532    396.29623   396.32001
  373.0     0.002681    396.22348   396.25186
  393.0     0.002545    396.15067   396.18365
  395.0     0.002532    396.07797   396.11508
  389.0     0.002571    396.00516   396.04559
  392.0     0.002551    395.93240   395.97495
  391.0     0.002558    395.85971   396.17618
  383.0     0.002611    395.78702   396.18332
  391.0     0.002558    395.71426   396.23071
  409.0     0.002445    395.64151   396.37335
  378.0     0.002646    395.56885   396.96417
  373.0     0.002681    395.49612   399.92892
  423.0     0.002364    395.42343   410.23306
  408.0     0.002451    395.35074   428.96530
  422.0     0.002370    395.27808   439.64499
  439.0     0.002278    395.20551   426.99734
  379.0     0.002639    395.13278   408.48074
  412.0     0.002427    395.06015   398.96240
  386.0     0.002591    394.98749   396.28992
  392.0     0.002551    394.91486   395.68570
  391.0     0.002558    394.84222   397.58926
  418.0     0.002392    394.76965   398.08990
  402.0     0.002488    394.69702   398.95764
  390.0     0.002564    394.62451   400.41977
  413.0     0.002421    394.55191   403.49295
  415.0     0.002410    394.47931   414.89548
  504.0     0.001984    394.40677   462.86234
  665.0     0.001504    394.33420   591.53082
  800.0     0.001250    394.26163   754.75549
  779.0     0.001284    394.18909   764.16528
  644.0     0.001553    394.11661   606.54584
  488.0     0.002049    394.04410   472.96368
  406.0     0.002463    393.97156   421.77811
  406.0     0.002463    393.89908   410.09073
  379.0     0.002639    393.82651   407.27405
  387.0     0.002584    393.75406   405.83630
  406.0     0.002463    393.68161   404.59879
  395.0     0.002532    393.60910   403.35587
  369.0     0.002710    393.53668   402.06256
  380.0     0.002632    393.46423   400.73825
  389.0     0.002571    393.39182   399.43179
  395.0     0.002532    393.31937   398.19855
  382.0     0.002618    393.24695   397.08548
  398.0     0.002513    393.17447   396.12305
  392.0     0.002551    393.10214   395.32324
  396.0     0.002525    393.02969   394.68094
  391.0     0.002558    392.95740   394.17953
  390.0     0.002564    392.88498   393.79538
  381.0     0.002625    392.81262   393.50320
  397.0     0.002519    392.74023   393.27921
  376.0     0.002660    392.66791   393.10391
  382.0     0.002618    392.59558   392.96161
  385.0     0.002597    392.52322   392.84167
  408.0     0.002451    392.45090   392.73703
  355.0     0.002817    392.37857   392.64423
  371.0     0.002695    392.30630   392.56262
  400.0     0.002500    392.23407   392.49445
  382.0     0.002618    392.16174   392.44473
  384.0     0.002604    392.08948   392.42218
  376.0     0.002660    392.01718   392.43863
  389.0     0.002571    391.94501   392.50946
  381.0     0.002625    391.87274   392.50214
  400.0     0.002500    391.80048   392.74210
  399.0     0.002506    391.72824   393.08398
  379.0     0.002639    391.65610   393.53403
  370.0     0.002703    391.58389   394.08597
  424.0     0.002358    391.51169   394.71771
  393.0     0.002545    391.43951   395.39035
  407.0     0.002457    391.36734   396.04959
  409.0     0.002445    391.29514   396.63193
  397.0     0.002519    391.22299   397.07404
  400.0     0.002500    391.15088   397.32285
  418.0     0.002392    391.07877   397.34564
  402.0     0.002488    391.00665   397.13712
  392.0     0.002551    390.93448   396.72086
  398.0     0.002513    390.86237   396.14630
  398.0     0.002513    390.79031   395.48001
  386.0     0.002591    390.71817   394.79462
  401.0     0.002494    390.64615   394.15799
  398.0     0.002513    390.57404   393.62247
  415.0     0.002410    390.50208   393.21957
  378.0     0.002646    390.42996   392.95682
  392.0     0.002551    390.35797   392.81989
  402.0     0.002488    390.28598   392.77713
  392.0     0.002551    390.21390   392.78638
  380.0     0.002632    390.14191   392.80283
  397.0     0.002519    390.06985   394.30170
  398.0     0.002513    389.99796   394.62506
  393.0     0.002545    389.92596   395.05127
  405.0     0.002469    389.85403   395.71872
  407.0     0.002457    389.78204   397.18152
  388.0     0.002577    389.71014   403.08228
  419.0     0.002387    389.63821   430.46573
  501.0     0.001996    389.56625   512.72131
  601.0     0.001664    389.49435   635.08203
  601.0     0.001664    389.42245   668.88788
  515.0     0.001942    389.35056   563.76868
  434.0     0.002304    389.27869   455.25452
  392.0     0.002551    389.20679   408.02859
  399.0     0.002506    389.13492   396.02966
  372.0     0.002688    389.06308   393.13699
  369.0     0.002710    388.99133   391.88516
  389.0     0.002571    388.91940   391.09283
  377.0     0.002653    388.84763   390.53729
  384.0     0.002604    388.77582   390.12601
  397.0     0.002519    388.70401   389.80765
  390.0     0.002564    388.63223   389.55139
  403.0     0.002481    388.56046   389.33801
  377.0     0.002653    388.48874   392.84637
  391.0     0.002558    388.41696   393.74490
  410.0     0.002439    388.34518   395.18610
  414.0     0.002415    388.27347   397.73828
  410.0     0.002439    388.20172   404.75455
  450.0     0.002222    388.13004   436.12073
  636.0     0.001572    388.05832   552.59326
  825.0     0.001212    387.98669   797.59833
  933.0     0.001072    387.91495   993.70850
  854.0     0.001171    387.84332   877.73529
  626.0     0.001597    387.77161   617.54022
  441.0     0.002268    387.69998   463.64160
  422.0     0.002370    387.62839   426.52591
  484.0     0.002066    387.55676   460.41553
  573.0     0.001745    387.48520   558.20166
  634.0     0.001577    387.41354   652.26215
  583.0     0.001715    387.34201   613.16779
  473.0     0.002114    387.27039   498.72809
  416.0     0.002404    387.19882   422.80405
  387.0     0.002584    387.12723   397.57016
  386.0     0.002591    387.05569   391.86209
  381.0     0.002625    386.98416   390.16788
  378.0     0.002646    386.91266   389.25366
  419.0     0.002387    386.84113   386.84570
  399.0     0.002506    386.76962   386.77417
  384.0     0.002604    386.69812   386.70267
  380.0     0.002632    386.62662   386.63116
  387.0     0.002584    386.55521   386.55975
  386.0     0.002591    386.48373   386.48831
  371.0     0.002695    386.41232   386.41687
  390.0     0.002564    386.34082   386.34537
  386.0     0.002591    386.26947   386.27405
  406.0     0.002463    386.19806   386.20273
  377.0     0.002653    386.12665   386.13147
  380.0     0.002632    386.05524   386.06036
  373.0     0.002681    385.98386   385.98975
  397.0     0.002519    385.91254   385.92010
  393.0     0.002545    385.84113   385.85208
  375.0     0.002667    385.76978   385.78741
  373.0     0.002681    385.69846   385.72888
  396.0     0.002525    385.62717   385.68085
  375.0     0.002667    385.55582   385.65009
  372.0     0.002688    385.48453   385.64661
  390.0     0.002564    385.41330   385.68381
  381.0     0.002625    385.34198   385.77829
  396.0     0.002525    385.27072   385.94922
  366.0     0.002732    385.19943   386.21555
  402.0     0.002488    385.12820   386.59256
  387.0     0.002584    385.05704   387.08728
  385.0     0.002597    384.98578   387.69318
  397.0     0.002519    384.91464   388.38672
  384.0     0.002604    384.84341   389.12543
  390.0     0.002564    384.77225   389.85031
  397.0     0.002519    384.70108   390.49182
  406.0     0.002463    384.62991   390.97958
  405.0     0.002469    384.55869   391.25354
  402.0     0.002488    384.48758   391.27496
  396.0     0.002525    384.41650   391.03311
  421.0     0.002375    384.34534   390.54745
  388.0     0.002577    384.27426   389.86438
  398.0     0.002513    384.20316   389.04800
  374.0     0.002674    384.13214   388.16980
  414.0     0.002415    384.06107   387.29688
  401.0     0.002494    383.99002   386.48376
  402.0     0.002488    383.91898   385.76733
  399.0     0.002506    383.84793   385.16574
  375.0     0.002667    383.77695   384.68100
  411.0     0.002433    383.70596   384.30316
  397.0     0.002519    383.63495   384.01538
  393.0     0.002545    383.56400   383.79865
  382.0     0.002618    383.49301   383.63443
  376.0     0.002660    383.42209   383.50742
  380.0     0.002632    383.35114   383.40555
  354.0     0.002825    383.28018   383.32031
  387.0     0.002584    383.20929   383.24625
  373.0     0.002681    383.13834   383.17981
  375.0     0.002667    383.06750   383.11902
  381.0     0.002625    382.99661   383.06232
  373.0     0.002681    382.92569   383.00873
  390.0     0.002564    382.85486   382.95691
  392.0     0.002551    382.78400   382.90540
  406.0     0.002463    382.71320   382.85254
  377.0     0.002653    382.64243   385.62802
  375.0     0.002667    382.57159   386.34225
  385.0     0.002597    382.50082   387.41287
  410.0     0.002439    382.43002   389.14703
  401.0     0.002494    382.35925   392.95752
  372.0     0.002688    382.28851   408.03036
  458.0     0.002183    382.21780   471.34781
  612.0     0.001634    382.14706   636.64960
  761.0     0.001314    382.07632   838.20770
  733.0     0.001364    382.00555   838.46759
  580.0     0.001724    381.93494   636.36389
  458.0     0.002183    381.86423   470.63568
  408.0     0.002451    381.79358   407.30347
  410.0     0.002439    381.72290   392.23453
  389.0     0.002571    381.65225   393.32224
  372.0     0.002688    381.58170   392.88263
  390.0     0.002564    381.51102   393.78772
  392.0     0.002551    381.44043   396.30350
  431.0     0.002320    381.36987   408.82892
  443.0     0.002257    381.29926   438.07547
  563.0     0.001776    381.22867   555.39557
  892.0     0.001121    381.15817   852.60120
  1247.0    0.000802    381.08762   1207.26587
  1185.0    0.000844    381.01706   1230.60962
  987.0     0.001013    380.94656   1031.78052
  1059.0    0.000944    380.87610   1114.25635
  1236.0    0.000809    380.80557   1377.95996
  1122.0    0.000891    380.73511   1259.59985
  774.0     0.001292    380.66461   833.96002
  511.0     0.001957    380.59424   537.48138
  428.0     0.002336    380.52380   433.85611
  431.0     0.002320    380.45331   408.83020
  387.0     0.002584    380.38300   400.74893
  393.0     0.002545    380.31256   396.06699
  419.0     0.002387    380.24219   392.72614
  397.0     0.002519    380.17178   390.20428
  371.0     0.002695    380.10147   388.24994
  407.0     0.002457    380.03110   386.71500
  394.0     0.002538    379.96082   385.50168
  406.0     0.002463    379.89044   387.32236
  392.0     0.002551    379.82010   387.13705
  369.0     0.002710    379.74994   387.71954
  391.0     0.002558    379.67957   389.22440
  409.0     0.002445    379.60934   394.00082
  436.0     0.002294    379.53912   416.05975
  499.0     0.002004    379.46884   498.99124
  673.0     0.001486    379.39865   674.40710
  754.0     0.001326    379.32843   820.98853
  694.0     0.001441    379.25827   742.20282
  546.0     0.001832    379.18808   551.46649
  429.0     0.002331    379.11789   433.97046
  395.0     0.002532    379.04770   396.50873
  380.0     0.002632    378.97763   387.96347
  388.0     0.002577    378.90744   385.23334
  391.0     0.002558    378.83734   382.78381
  383.0     0.002611    378.76721   378.77194
  380.0     0.002632    378.69720   378.70197
  390.0     0.002564    378.62714   378.63190
  392.0     0.002551    378.55704   378.56192
  373.0     0.002681    378.48700   378.49210
  384.0     0.002604    378.41693   378.42258
  394.0     0.002538    378.34692   378.35370
  375.0     0.002667    378.27692   378.28610
  376.0     0.002660    378.20694   378.22098
  372.0     0.002688    378.13699   378.16043
  385.0     0.002597    378.06699   378.10785
  369.0     0.002710    377.99707   378.06888
  413.0     0.002421    377.92709   378.05157
  379.0     0.002639    377.85721   378.06747
  398.0     0.002513    377.78732   378.13123
  367.0     0.002725    377.71738   378.26035
  358.0     0.002793    377.64752   378.47339
  381.0     0.002625    377.57764   378.78702
  379.0     0.002639    377.50784   379.21182
  396.0     0.002525    377.43799   379.74744
  363.0     0.002755    377.36823   380.37854
  368.0     0.002717    377.29834   381.07190
  387.0     0.002584    377.22852   381.77731
  396.0     0.002525    377.15878   382.43143
  390.0     0.002564    377.08902   382.96585
  386.0     0.002591    377.01923   383.31772
  386.0     0.002591    376.94949   383.44037
  373.0     0.002681    376.87985   383.31177
  380.0     0.002632    376.81009   382.93857
  366.0     0.002732    376.74039   382.35522
  376.0     0.002660    376.67068   381.61722
  376.0     0.002660    376.60110   380.79147
  362.0     0.002762    376.53143   379.94492
  378.0     0.002646    376.46173   379.13571
  362.0     0.002762    376.39212   378.40662
  384.0     0.002604    376.32254   377.78229
  372.0     0.002688    376.25296   377.27054
  368.0     0.002717    376.18338   376.86603
  388.0     0.002577    376.11374   376.55478
  378.0     0.002646    376.04428   376.31900
  379.0     0.002639    375.97470   376.14011
  369.0     0.002710    375.90518   376.00186
  378.0     0.002646    375.83566   375.89099
  382.0     0.002618    375.76620   377.21844
  380.0     0.002632    375.69672   377.52597
  375.0     0.002667    375.62723   378.02271
  381.0     0.002625    375.55780   378.86444
  385.0     0.002597    375.48840   380.78976
  373.0     0.002681    375.41895   388.52603
  466.0     0.002146    375.34952   420.48004
  559.0     0.001789    375.28018   501.82556
  614.0     0.001629    375.21072   597.73749
  567.0     0.001764    375.14142   593.59088
  532.0     0.001880    375.07205   495.17404
  424.0     0.002358    375.00278   416.71338
  385.0     0.002597    374.93344   387.05847
  398.0     0.002513    374.86414   379.94321
  370.0     0.002703    374.79483   378.02066
  376.0     0.002660    374.72559   377.06973
  383.0     0.002611    374.65625   376.44229
  363.0     0.002755    374.58707   374.59198
  378.0     0.002646    374.51782   374.52283
  364.0     0.002747    374.44861   374.45374
  373.0     0.002681    374.37943   374.38470
  371.0     0.002695    374.31027   374.37375
  370.0     0.002703    374.24112   374.32114
  375.0     0.002667    374.17191   374.27631
  370.0     0.002703    374.10275   374.24683
  378.0     0.002646    374.03366   374.27124
  385.0     0.002597    373.96454   374.58661
  391.0     0.002558    373.89551   376.01544
  407.0     0.002457    373.82635   379.40924
  389.0     0.002571    373.75735   382.81268
  397.0     0.002519    373.68826   381.80771
  394.0     0.002538    373.61929   377.76154
  357.0     0.002801    373.55026   374.92337
  351.0     0.002849    373.48126   373.89456
  367.0     0.002725    373.41226   373.60330
  399.0     0.002506    373.34332   373.47073
  372.0     0.002688    373.27435   373.36920
  374.0     0.002674    373.20538   373.27911
  379.0     0.002639    373.13647   373.19565
  370.0     0.002703    373.06757   373.11624
  382.0     0.002618    372.99869   373.03961
  393.0     0.002545    372.92981   372.96484
  384.0     0.002604    372.86093   372.89139
  357.0     0.002801    372.79208   372.81897
  374.0     0.002674    372.72324   372.74719
  391.0     0.002558    372.65445   372.67606
  368.0     0.002717    372.58566   372.60532
  373.0     0.002681    372.51691   372.53491
  380.0     0.002632    372.44809   372.46475
  390.0     0.002564    372.37936   372.39490
  370.0     0.002703    372.31061   372.32510
  365.0     0.002740    372.24188   372.25549
  367.0     0.002725    372.17322   372.18613
  393.0     0.002545    372.10455   372.11676
  376.0     0.002660    372.03586   372.04752
  396.0     0.002525    371.96716   371.97827
  396.0     0.002525    371.89859   371.90344
  368.0     0.002717    371.82993   371.83481
  381.0     0.002625    371.76135   371.76620
  383.0     0.002611    371.69272   371.69760
  358.0     0.002793    371.62408   371.62897
  378.0     0.002646    371.55560   371.56049
  374.0     0.002674    371.48703   371.49191
  366.0     0.002732    371.41843   371.42331
  349.0     0.002865    371.35001   371.35486
  368.0     0.002717    371.28143   371.28635
  365.0     0.002740    371.21298   371.21783
  370.0     0.002703    371.14453   371.14944
  360.0     0.002778    371.07611   371.08102
  395.0     0.002532    371.00766   371.01257
  374.0     0.002674    370.93921   370.94421
  365.0     0.002740    370.87082   370.87598
  366.0     0.002732    370.80246   370.80801
  394.0     0.002538    370.73404   370.74048
  372.0     0.002688    370.66568   370.67401
  373.0     0.002681    370.59738   370.60962
  361.0     0.002770    370.52905   370.54904
  376.0     0.002660    370.46078   370.49548
  378.0     0.002646    370.39246   370.45383
  367.0     0.002725    370.32425   370.43207
  383.0     0.002611    370.25595   370.44128
  349.0     0.002865    370.18771   370.49667
  395.0     0.002532    370.11948   370.61707
  380.0     0.002632    370.05127   370.82388
  367.0     0.002725    369.98306   371.13818
  367.0     0.002725    369.91486   371.57687
  370.0     0.002703    369.84671   372.14725
  384.0     0.002604    369.77863   372.84186
  387.0     0.002584    369.71051   373.63364
  379.0     0.002639    369.64233   374.47507
  360.0     0.002778    369.57428   375.30075
  382.0     0.002618    369.50620   376.03387
  370.0     0.002703    369.43811   376.59747
  367.0     0.002725    369.37012   376.92715
  370.0     0.002703    369.30209   376.98190
  377.0     0.002653    369.23410   376.75220
  356.0     0.002809    369.16605   376.29626
  379.0     0.002639    369.09811   375.60596
  380.0     0.002632    369.03012   374.78180
  367.0     0.002725    368.96225   373.90497
  347.0     0.002882    368.89429   373.05933
  375.0     0.002667    368.82639   372.37866
  371.0     0.002695    368.75848   372.25061
  377.0     0.002653    368.69064   373.37692
  367.0     0.002725    368.62277   375.48438
  385.0     0.002597    368.55490   375.92688
  384.0     0.002604    368.48709   373.52197
  385.0     0.002597    368.41925   371.03156
  372.0     0.002688    368.35150   369.84171
  389.0     0.002571    368.28372   369.43005
  376.0     0.002660    368.21594   369.22702
  354.0     0.002825    368.14819   369.05600
  380.0     0.002632    368.08051   368.88547
  390.0     0.002564    368.01279   368.71121
  368.0     0.002717    367.94513   368.53485
  376.0     0.002660    367.87741   368.36063
  373.0     0.002681    367.80978   368.19342
  369.0     0.002710    367.74213   368.03717
  355.0     0.002817    367.67456   367.89459
  393.0     0.002545    367.60696   367.76648
  391.0     0.002558    367.53934   367.65244
  378.0     0.002646    367.47180   367.55087
  379.0     0.002639    367.40424   367.45959
  369.0     0.002710    367.33667   367.55325
  385.0     0.002597    367.26913   367.52457
  363.0     0.002755    367.20169   367.52286
  365.0     0.002740    367.13425   367.56653
  386.0     0.002591    367.06677   367.74677
  381.0     0.002625    366.99930   368.64233
  366.0     0.002732    366.93185   372.46707
  384.0     0.002604    366.86441   382.17664
  409.0     0.002445    366.79706   393.53201
  400.0     0.002500    366.72968   392.87738
  358.0     0.002793    366.66235   381.05490
  364.0     0.002747    366.59503   371.64209
  404.0     0.002475    366.52768   368.02435
  390.0     0.002564    366.46039   367.10019
  356.0     0.002809    366.39304   366.80301
  360.0     0.002778    366.32581   366.62531
  366.0     0.002732    366.25848   366.48779
  373.0     0.002681    366.19131   366.37244
  351.0     0.002849    366.12405   366.27081
  375.0     0.002667    366.05692   366.17838
  359.0     0.002786    365.98972   366.09213
  385.0     0.002597    365.92255   366.01031
  364.0     0.002747    365.85538   365.93198
  382.0     0.002618    365.78824   365.85648
  387.0     0.002584    365.72119   365.78384
  369.0     0.002710    365.65405   365.71439
  368.0     0.002717    365.58701   365.64926
  376.0     0.002660    365.51993   365.59033
  374.0     0.002674    365.45294   365.54077
  385.0     0.002597    365.38593   365.50458
  358.0     0.002793    365.31888   365.48721
  376.0     0.002660    365.25183   365.67532
  393.0     0.002545    365.18494   365.76694
  377.0     0.002653    365.11795   365.92163
  347.0     0.002882    365.05103   366.15308
  381.0     0.002625    364.98410   366.67935
  365.0     0.002740    364.91721   368.45248
  366.0     0.002732    364.85034   374.17587
  389.0     0.002571    364.78354   385.10666
  362.0     0.002762    364.71661   392.95444
  393.0     0.002545    364.64984   387.16187
  413.0     0.002421    364.58298   376.15274
  370.0     0.002703    364.51620   369.81329
  385.0     0.002597    364.44940   367.82047
  380.0     0.002632    364.38275   367.28339
  384.0     0.002604    364.31598   367.01755
  373.0     0.002681    364.24924   366.81549
  402.0     0.002488    364.18259   366.66470
  388.0     0.002577    364.11591   366.57184
  397.0     0.002519    364.04926   366.53839
  372.0     0.002688    363.98260   366.55515
  397.0     0.002519    363.91592   367.59888
  368.0     0.002717    363.84933   367.94327
  375.0     0.002667    363.78281   368.41330
  405.0     0.002469    363.71616   369.19238
  404.0     0.002475    363.64969   371.57596
  414.0     0.002415    363.58313   382.14862
  474.0     0.002110    363.51663   416.35748
  535.0     0.001869    363.45010   474.55511
  561.0     0.001783    363.38367   503.67984
  522.0     0.001916    363.31720   461.60257
  445.0     0.002247    363.25079   405.40839
  388.0     0.002577    363.18433   377.52606
  392.0     0.002551    363.11795   372.02206
  407.0     0.002457    363.05154   376.97720
  404.0     0.002475    362.98517   384.52640
  426.0     0.002347    362.91888   383.79919
  400.0     0.002500    362.85257   374.87109
  366.0     0.002732    362.78616   367.67212
  394.0     0.002538    362.71991   364.84860
  365.0     0.002740    362.65372   364.14169
  351.0     0.002849    362.58743   363.98981
  361.0     0.002770    362.52115   363.99161
  361.0     0.002770    362.45496   364.07242
  366.0     0.002732    362.38876   364.20074
  379.0     0.002639    362.32263   364.34842
  345.0     0.002899    362.25641   364.48669
  368.0     0.002717    362.19034   364.58792
  398.0     0.002513    362.12421   364.62784
  378.0     0.002646    362.05814   364.58969
  369.0     0.002710    361.99197   364.46588
  379.0     0.002639    361.92596   364.12183
  368.0     0.002717    361.85989   363.85794
  366.0     0.002732    361.79395   363.54379
  361.0     0.002770    361.72791   363.25711
  368.0     0.002717    361.66193   362.92877
  381.0     0.002625    361.59595   362.62485
  362.0     0.002762    361.53006   362.36813
  379.0     0.002639    361.46411   362.21680
  364.0     0.002747    361.39816   362.45187
  394.0     0.002538    361.33231   363.86377
  390.0     0.002564    361.26645   366.87384
  390.0     0.002564    361.20056   369.12640
  382.0     0.002618    361.13470   367.37787
  397.0     0.002519    361.06894   363.97263
  372.0     0.002688    361.00320   361.93817
  365.0     0.002740    360.93735   361.25024
  373.0     0.002681    360.87161   361.03729
  369.0     0.002710    360.80591   360.92212
  367.0     0.002725    360.74014   360.82889
  355.0     0.002817    360.67450   360.74530
  363.0     0.002755    360.60880   360.66714
  357.0     0.002801    360.54315   360.59250
  366.0     0.002732    360.47751   360.52014
  353.0     0.002833    360.41196   360.44943
  355.0     0.002817    360.34631   360.35181
  346.0     0.002890    360.28073   360.28677
  378.0     0.002646    360.21515   360.22278
  381.0     0.002625    360.14963   360.16046
  372.0     0.002688    360.08411   360.09918
  374.0     0.002674    360.01862   360.03806
  371.0     0.002695    359.95319   359.98010
  360.0     0.002778    359.88770   359.92972
  364.0     0.002747    359.82230   359.89108
  364.0     0.002747    359.75687   359.86865
  385.0     0.002597    359.69141   359.86865
  344.0     0.002907    359.62604   359.89825
  372.0     0.002688    359.56067   359.96445
  358.0     0.002793    359.49536   360.07266
  349.0     0.002865    359.43002   360.22491
  351.0     0.002849    359.36478   360.41837
  375.0     0.002667    359.29944   360.64346
  394.0     0.002538    359.23419   360.88470
  361.0     0.002770    359.16895   361.12112
  356.0     0.002809    359.10376   361.32947
  404.0     0.002475    359.03854   361.48886
  353.0     0.002833    358.97336   361.58560
  368.0     0.002717    358.90820   361.80106
  399.0     0.002506    358.84311   361.83298
  384.0     0.002604    358.77798   361.86545
  369.0     0.002710    358.71286   361.96426
  384.0     0.002604    358.64783   362.32080
  369.0     0.002710    358.58276   363.81537
  405.0     0.002469    358.51770   369.03970
  374.0     0.002674    358.45267   379.88657
  372.0     0.002688    358.38766   389.35678
  371.0     0.002695    358.32272   385.55511
  386.0     0.002591    358.25775   374.80341
  357.0     0.002801    358.19278   368.16653
  371.0     0.002695    358.12790   366.22159
  394.0     0.002538    358.06302   367.69684
  390.0     0.002564    357.99808   368.01553
  379.0     0.002639    357.93332   368.40649
  383.0     0.002611    357.86847   369.11823
  392.0     0.002551    357.80359   371.71371
  406.0     0.002463    357.73877   384.83649
  449.0     0.002227    357.67404   433.97260
  564.0     0.001773    357.60928   535.89941
  635.0     0.001575    357.54456   619.05786
  586.0     0.001706    357.47986   571.11359
  491.0     0.002037    357.41519   460.32996
  411.0     0.002433    357.35049   392.02490
  375.0     0.002667    357.28586   369.86069
  357.0     0.002801    357.22122   364.74652
  376.0     0.002660    357.15665   363.21948
  366.0     0.002732    357.09198   362.45221
  368.0     0.002717    357.02747   361.95419
  379.0     0.002639    356.96286   361.55914
  387.0     0.002584    356.89841   361.18051
  386.0     0.002591    356.83389   360.77573
  367.0     0.002725    356.76944   360.33356
  352.0     0.002841    356.70493   359.86481
  364.0     0.002747    356.64053   359.39423
  368.0     0.002717    356.57608   358.95343
  361.0     0.002770    356.51166   358.57544
  367.0     0.002725    356.44730   358.28934
  382.0     0.002618    356.38293   358.10449
  365.0     0.002740    356.31863   358.06235
  342.0     0.002924    356.25424   358.15192
  357.0     0.002801    356.19000   359.71246
  368.0     0.002717    356.12576   360.39551
  368.0     0.002717    356.06140   361.31952
  346.0     0.002890    355.99719   362.58112
  374.0     0.002674    355.93301   364.72043
  389.0     0.002571    355.86880   371.36234
  436.0     0.002294    355.80466   397.26907
  540.0     0.001852    355.74051   465.13000
  667.0     0.001499    355.67636   552.18976
  673.0     0.001486    355.61227   559.83887
  537.0     0.001862    355.54822   476.24908
  441.0     0.002268    355.48416   402.13361
  380.0     0.002632    355.42014   371.44708
  356.0     0.002809    355.35608   363.21030
  359.0     0.002786    355.29202   360.53101
  378.0     0.002646    355.22815   359.09021
  368.0     0.002717    355.16412   358.05734
  354.0     0.002825    355.10022   357.28256
  354.0     0.002825    355.03632   356.69504
  373.0     0.002681    354.97241   356.24817
  371.0     0.002695    354.90857   355.90765
  360.0     0.002778    354.84467   355.64746
  364.0     0.002747    354.78079   355.44818
  354.0     0.002825    354.71707   355.29642
  356.0     0.002809    354.65323   355.18350
  363.0     0.002755    354.58948   355.10522
  364.0     0.002747    354.52579   355.06024
  358.0     0.002793    354.46204   355.04861
  370.0     0.002703    354.39832   355.07047
  342.0     0.002924    354.33469   355.12445
  372.0     0.002688    354.27106   355.55554
  379.0     0.002639    354.20740   355.75638
  356.0     0.002809    354.14374   356.01370
  362.0     0.002762    354.08017   356.36612
  369.0     0.002710    354.01663   356.94174
  367.0     0.002725    353.95312   359.72543
  357.0     0.002801    353.88950   369.39087
  412.0     0.002427    353.82605   388.90213
  408.0     0.002451    353.76257   404.34741
  394.0     0.002538    353.69910   394.76431
  401.0     0.002494    353.63571   373.66299
  369.0     0.002710    353.57227   360.68237
  349.0     0.002865    353.50885   356.31384
  356.0     0.002809    353.44550   355.17261
  361.0     0.002770    353.38214   354.66479
  361.0     0.002770    353.31885   354.33890
  354.0     0.002825    353.25552   354.12387
  377.0     0.002653    353.19226   354.04065
  364.0     0.002747    353.12891   354.33817
  371.0     0.002695    353.06577   355.85803
  367.0     0.002725    353.00250   359.35663
  370.0     0.002703    352.93933   362.68832
  354.0     0.002825    352.87616   361.49911
  359.0     0.002786    352.81302   357.47345
  392.0     0.002551    352.74991   354.73291
  361.0     0.002770    352.68677   353.75452
  355.0     0.002817    352.62369   353.47812
  338.0     0.002959    352.56064   353.34045
  347.0     0.002882    352.49756   353.21555
  377.0     0.002653    352.43454   353.08530
  362.0     0.002762    352.37161   352.94791
  378.0     0.002646    352.30859   352.80588
  365.0     0.002740    352.24564   352.66330
  366.0     0.002732    352.18268   352.52435
  365.0     0.002740    352.11987   352.39273
  369.0     0.002710    352.05692   352.27042
  368.0     0.002717    351.99408   352.15878
  351.0     0.002849    351.93124   352.05753
  367.0     0.002725    351.86841   351.96561
  365.0     0.002740    351.80563   352.58383
  366.0     0.002732    351.74289   352.71899
  352.0     0.002841    351.68008   352.97458
  355.0     0.002817    351.61740   353.53363
  360.0     0.002778    351.55472   355.53824
  369.0     0.002710    351.49200   364.11618
  400.0     0.002500    351.42935   389.12506
  424.0     0.002358    351.36676   426.65118
  438.0     0.002283    351.30414   438.59979
  413.0     0.002421    351.24152   407.40039
  377.0     0.002653    351.17899   373.49463
  369.0     0.002710    351.11646   357.87347
  343.0     0.002915    351.05392   354.60175
  342.0     0.002924    350.99136   353.77591
  367.0     0.002725    350.92889   353.68896
  345.0     0.002899    350.86652   354.02396
  372.0     0.002688    350.80408   354.61722
  384.0     0.002604    350.74167   360.09711
  380.0     0.002632    350.67932   381.61752
  481.0     0.002079    350.61691   433.83658
  547.0     0.001828    350.55463   492.56708
  526.0     0.001901    350.49228   486.76819
  456.0     0.002193    350.42996   424.80432
  386.0     0.002591    350.36774   376.63651
  369.0     0.002710    350.30545   358.30829
  381.0     0.002625    350.24329   353.73987
  349.0     0.002865    350.18106   352.42636
  337.0     0.002967    350.11890   351.75534
  338.0     0.002959    350.05670   351.30612
  364.0     0.002747    349.99460   350.17276
  367.0     0.002725    349.93250   350.16156
  353.0     0.002833    349.87045   350.17694
  363.0     0.002755    349.80832   350.25330
  358.0     0.002793    349.74634   350.59900
  358.0     0.002793    349.68430   352.25046
  362.0     0.002762    349.62231   357.65350
  366.0     0.002732    349.56033   367.08524
  374.0     0.002674    349.49841   372.23706
  367.0     0.002725    349.43646   365.71472
  355.0     0.002817    349.37460   356.40717
  358.0     0.002793    349.31268   351.49976
  365.0     0.002740    349.25092   350.01172
  336.0     0.002976    349.18903   349.60892
  371.0     0.002695    349.12723   349.42163
  349.0     0.002865    349.06543   349.28708
  353.0     0.002833    349.00375   349.00974
  339.0     0.002950    348.94196   348.94818
  357.0     0.002801    348.88031   348.88681
  355.0     0.002817    348.81860   348.82550
  361.0     0.002770    348.75696   348.76425
  342.0     0.002924    348.69534   348.70312
  359.0     0.002786    348.63370   348.64197
  337.0     0.002967    348.57211   348.58078
  352.0     0.002841    348.51056   348.51956
  370.0     0.002703    348.44901   350.30606
  341.0     0.002933    348.38745   350.77454
  376.0     0.002660    348.32605   351.50626
  350.0     0.002857    348.26456   352.78989
  361.0     0.002770    348.20303   356.23288
  362.0     0.002762    348.14163   370.60995
  470.0     0.002128    348.08029   420.86142
  530.0     0.001887    348.01892   521.42291
  587.0     0.001704    347.95746   600.15216
  542.0     0.001845    347.89621   550.77069
  429.0     0.002331    347.83490   443.94922
  404.0     0.002475    347.77362   379.00043
  371.0     0.002695    347.71237   357.88510
  342.0     0.002924    347.65112   352.83603
  369.0     0.002710    347.58997   351.18054
  349.0     0.002865    347.52875   350.28427
  348.0     0.002874    347.46756   349.71790
  354.0     0.002825    347.40646   349.35312
  361.0     0.002770    347.34537   349.12317
  350.0     0.002857    347.28427   348.98639
  344.0     0.002907    347.22324   348.91318
  347.0     0.002882    347.16220   348.87933
  351.0     0.002849    347.10117   348.86420
  336.0     0.002976    347.04016   348.84952
  356.0     0.002809    346.97922   348.81998
  346.0     0.002890    346.91827   348.76389
  350.0     0.002857    346.85730   348.67386
  336.0     0.002976    346.79648   348.54736
  359.0     0.002786    346.73563   348.38611
  340.0     0.002941    346.67477   348.19525
  345.0     0.002899    346.61395   347.98282
  374.0     0.002674    346.55316   347.75797
  347.0     0.002882    346.49237   347.52975
  359.0     0.002786    346.43161   347.30661
  362.0     0.002762    346.37088   347.09531
  363.0     0.002755    346.31015   349.27649
  365.0     0.002740    346.24951   349.80170
  360.0     0.002778    346.18884   350.71039
  353.0     0.002833    346.12827   352.48019
  364.0     0.002747    346.06760   357.96173
  419.0     0.002387    346.00714   381.23395
  490.0     0.002041    345.94650   455.20947
  602.0     0.001661    345.88602   583.21783
  699.0     0.001431    345.82550   653.09729
  594.0     0.001684    345.76505   565.64062
  433.0     0.002309    345.70459   440.93341
  375.0     0.002667    345.64413   375.44467
  351.0     0.002849    345.58377   356.02493
  365.0     0.002740    345.52347   351.29865
  349.0     0.002865    345.46307   349.51102
  373.0     0.002681    345.40274   348.37408
  356.0     0.002809    345.34241   347.64801
  325.0     0.003077    345.28214   347.12170
  349.0     0.002865    345.22189   346.72305
  359.0     0.002786    345.16165   346.40958
  362.0     0.002762    345.10147   346.15515
  360.0     0.002778    345.04129   345.04681
  354.0     0.002825    344.98120   344.98669
  370.0     0.002703    344.92099   344.92651
  363.0     0.002755    344.86093   344.86646
  343.0     0.002915    344.80081   344.80634
  348.0     0.002874    344.74075   344.74631
  346.0     0.002890    344.68079   344.68634
  360.0     0.002778    344.62079   344.62634
  361.0     0.002770    344.56082   344.56635
  356.0     0.002809    344.50082   344.50635
  344.0     0.002907    344.44089   344.44647
  345.0     0.002899    344.38101   344.38654
  363.0     0.002755    344.32114   344.32669
  347.0     0.002882    344.26129   344.26685
  357.0     0.002801    344.20142   345.00226
  347.0     0.002882    344.14166   345.18011
  361.0     0.002770    344.08188   345.48392
  364.0     0.002747    344.02216   346.09485
  351.0     0.002849    343.96240   348.10785
  345.0     0.002899    343.90274   356.64468
  387.0     0.002584    343.84305   382.55017
  429.0     0.002331    343.78339   424.36584
  431.0     0.002320    343.72382   442.66626
  430.0     0.002326    343.66415   410.99600
  379.0     0.002639    343.60458   371.69885
  349.0     0.002865    343.54510   352.24149
  351.0     0.002849    343.48557   346.64130
  378.0     0.002646    343.42609   345.22424
  345.0     0.002899    343.36655   344.63434
  340.0     0.002941    343.30713   344.26022
  352.0     0.002841    343.24777   343.25336
  346.0     0.002890    343.18839   343.19397
  358.0     0.002793    343.12897   344.60645
  369.0     0.002710    343.06964   344.95322
  369.0     0.002710    343.01035   345.49161
  324.0     0.003086    342.95105   346.39288
  346.0     0.002890    342.89175   348.45990
  361.0     0.002770    342.83258   356.44678
  389.0     0.002571    342.77335   388.13211
  478.0     0.002092    342.71411   461.81171
  555.0     0.001802    342.65497   543.64636
  522.0     0.001916    342.59586   534.98358
  465.0     0.002151    342.53677   449.63565
  403.0     0.002481    342.47769   386.89984
  388.0     0.002577    342.41858   378.02142
  461.0     0.002169    342.35956   415.71921
  560.0     0.001786    342.30054   472.00269
  545.0     0.001835    342.24161   478.94238
  453.0     0.002208    342.18268   424.25314
  407.0     0.002457    342.12378   372.56638
  382.0     0.002618    342.06482   351.38528
  360.0     0.002778    342.00595   345.78656
  356.0     0.002809    341.94705   344.27481
  349.0     0.002865    341.88834   343.56494
  360.0     0.002778    341.82953   343.10181
  341.0     0.002933    341.77072   341.77631
  349.0     0.002865    341.71204   341.71765
  365.0     0.002740    341.65329   341.65891
  373.0     0.002681    341.59457   341.60019
  346.0     0.002890    341.53589   341.54153
  355.0     0.002817    341.47729   341.48291
  354.0     0.002825    341.41870   341.42432
  363.0     0.002755    341.36011   341.36572
  358.0     0.002793    341.30157   341.30722
  352.0     0.002841    341.24298   341.24863
  341.0     0.002933    341.18451   341.19016
  374.0     0.002674    341.12598   341.13162
  379.0     0.002639    341.06763   341.07324
  346.0     0.002890    341.00916   341.01480
  335.0     0.002985    340.95078   340.95642
  350.0     0.002857    340.89243   340.89807
  348.0     0.002874    340.83401   340.83966
  355.0     0.002817    340.77570   340.78134
  341.0     0.002933    340.71738   340.72305
  344.0     0.002907    340.65915   340.66483
  353.0     0.002833    340.60089   340.60657
  341.0     0.002933    340.54269   340.54831
  353.0     0.002833    340.48453   340.49017
  345.0     0.002899    340.42636   340.43198
  350.0     0.002857    340.36826   343.93695
  370.0     0.002703    340.31009   344.83951
  363.0     0.002755    340.25208   346.18311
  387.0     0.002584    340.19397   348.32538
  361.0     0.002770    340.13596   352.74344
  366.0     0.002732    340.07791   368.37045
  416.0     0.002404    340.01999   430.73691
  537.0     0.001862    339.96204   594.89795
  711.0     0.001406    339.90414   809.89569
  730.0     0.001370    339.84631   837.46063
  596.0     0.001678    339.78833   636.61530
  447.0     0.002237    339.73053   452.41116
  366.0     0.002732    339.67273   374.31796
  365.0     0.002740    339.61493   353.73267
  340.0     0.002941    339.55722   348.25967
  371.0     0.002695    339.49948   345.76736
  372.0     0.002688    339.44174   344.19781
  328.0     0.003049    339.38412   339.39624
  357.0     0.002801    339.32645   339.34149
  360.0     0.002778    339.26877   339.28760
  344.0     0.002907    339.21121   339.23453
  348.0     0.002874    339.15363   339.18207
  356.0     0.002809    339.09613   339.13007
  360.0     0.002778    339.03864   339.07809
  341.0     0.002933    338.98111   339.02563
  351.0     0.002849    338.92368   341.83817
  321.0     0.003115    338.86627   342.61395
  351.0     0.002849    338.80881   343.80725
  371.0     0.002695    338.75146   345.91113
  365.0     0.002740    338.69409   351.71918
  385.0     0.002597    338.63684   375.64316
  450.0     0.002222    338.57953   455.07681
  640.0     0.001563    338.52228   604.22687
  704.0     0.001420    338.46500   706.99268
  632.0     0.001582    338.40784   621.80090
  469.0     0.002132    338.35065   468.78790
  370.0     0.002703    338.29343   380.51410
  384.0     0.002604    338.23630   352.83173
  352.0     0.002841    338.17923   346.08640
  336.0     0.002976    338.12219   343.82599
  337.0     0.002967    338.06512   346.06052
  339.0     0.002950    338.00806   346.60825
  367.0     0.002725    337.95108   349.50363
  357.0     0.002801    337.89420   359.07272
  389.0     0.002571    337.83722   379.86609
  381.0     0.002625    337.78027   409.30826
  473.0     0.002114    337.72339   459.82761
  627.0     0.001595    337.66656   592.54407
  810.0     0.001235    337.60974   783.41516
  769.0     0.001300    337.55298   812.65436
  587.0     0.001704    337.49615   625.43726
  453.0     0.002208    337.43948   448.88757
  374.0     0.002674    337.38272   372.44312
  360.0     0.002778    337.32602   351.43558
  359.0     0.002786    337.26944   345.97540
  358.0     0.002793    337.21274   343.50128
  348.0     0.002874    337.15616   341.94144
  338.0     0.002959    337.09964   340.86115
  369.0     0.002710    337.04303   340.07553
  355.0     0.002817    336.98651   344.10690
  336.0     0.002976    336.93005   345.02359
  342.0     0.002924    336.87360   346.76245
  347.0     0.002882    336.81717   350.34122
  357.0     0.002801    336.76071   361.95770
  450.0     0.002222    336.70435   410.29309
  617.0     0.001621    336.64807   555.59998
  830.0     0.001205    336.59167   789.91565
  912.0     0.001096    336.53540   894.15631
  767.0     0.001304    336.47919   718.22394
  552.0     0.001812    336.42297   497.66019
  403.0     0.002481    336.36676   387.33939
  372.0     0.002688    336.31055   355.26697
  355.0     0.002817    336.25439   347.23236
  350.0     0.002857    336.19827   344.03729
  356.0     0.002809    336.14218   342.11359
  348.0     0.002874    336.08609   340.80630
  353.0     0.002833    336.03009   339.87576
  352.0     0.002841    335.97412   339.19550
  353.0     0.002833    335.91812   338.69504
  365.0     0.002740    335.86212   338.33603
  350.0     0.002857    335.80624   336.13077
  349.0     0.002865    335.75031   336.25488
  339.0     0.002950    335.69443   336.45062
  364.0     0.002747    335.63867   336.73004
  346.0     0.002890    335.58286   337.09869
  363.0     0.002755    335.52704   337.55243
  362.0     0.002762    335.47128   338.07428
  362.0     0.002762    335.41556   338.63275
  339.0     0.002950    335.35986   339.18381
  375.0     0.002667    335.30423   339.67477
  364.0     0.002747    335.24854   340.05206
  374.0     0.002674    335.19293   340.26938
  372.0     0.002688    335.13739   340.29605
  377.0     0.002653    335.08188   340.12259
  368.0     0.002717    335.02634   339.76251
  332.0     0.003012    334.97083   339.24988
  361.0     0.002770    334.91534   338.63284
  345.0     0.002899    334.85989   337.96561
  368.0     0.002717    334.80450   337.29962
  352.0     0.002841    334.74911   336.67706
  354.0     0.002825    334.69379   336.12659
  352.0     0.002841    334.63852   335.66299
  347.0     0.002882    334.58322   335.28827
  348.0     0.002874    334.52798   334.99524
  353.0     0.002833    334.47269   334.77136
  352.0     0.002841    334.41751   334.62784
  359.0     0.002786    334.36234   334.50620
  344.0     0.002907    334.30719   334.41647
  337.0     0.002967    334.25211   334.35306
  359.0     0.002786    334.19699   334.33087
  337.0     0.002967    334.14197   334.46100
  316.0     0.003165    334.08691   335.06113
  342.0     0.002924    334.03192   336.30954
  357.0     0.002801    333.97696   337.27960
  357.0     0.002801    333.92203   336.59271
  359.0     0.002786    333.86710   335.15256
  348.0     0.002874    333.81219   334.24396
  339.0     0.002950    333.75735   333.90564
  347.0     0.002882    333.70258   333.78256
  365.0     0.002740    333.64777   333.70737
  351.0     0.002849    333.59299   333.64484
  349.0     0.002865    333.53818   333.56268
  346.0     0.002890    333.48358   333.52234
  358.0     0.002793    333.42886   333.49054
  359.0     0.002786    333.37418   333.47107
  344.0     0.002907    333.31961   333.46838
  321.0     0.003115    333.26501   333.48645
  333.0     0.003003    333.21045   333.52908
  342.0     0.002924    333.15594   333.59808
  349.0     0.002865    333.10147   333.69254
  345.0     0.002899    333.04694   333.80750
  339.0     0.002950    332.99255   333.93433
  365.0     0.002740    332.93808   334.05988
  348.0     0.002874    332.88373   334.16891
  343.0     0.002915    332.82944   334.24554
  354.0     0.002825    332.77505   334.27567
  354.0     0.002825    332.72076   334.24997
  344.0     0.002907    332.66656   334.16522
  358.0     0.002793    332.61227   334.02472
  352.0     0.002841    332.55807   333.83847
  341.0     0.002933    332.50391   333.62042
  345.0     0.002899    332.44980   333.38669
  357.0     0.002801    332.39566   333.15283
  338.0     0.002959    332.34152   332.93173
  359.0     0.002786    332.28751   332.73285
  370.0     0.002703    332.23352   332.56128
  366.0     0.002732    332.17950   332.41830
  358.0     0.002793    332.12552   332.30283
  357.0     0.002801    332.07162   332.21173
  327.0     0.003058    332.01770   332.14084
  321.0     0.003115    331.96381   332.08609
  363.0     0.002755    331.91000   332.04318
  341.0     0.002933    331.85620   332.00790
  340.0     0.002941    331.80243   331.97647
  341.0     0.002933    331.74866   331.94525
  346.0     0.002890    331.69495   331.91095
  330.0     0.003030    331.64120   331.87088
  338.0     0.002959    331.58759   331.82336
  352.0     0.002841    331.53397   331.76743
  349.0     0.002865    331.48035   331.70319
  354.0     0.002825    331.42679   331.63208
  340.0     0.002941    331.37326   331.55588
  347.0     0.002882    331.31970   331.47714
  342.0     0.002924    331.26627   331.39865
  338.0     0.002959    331.21280   331.32318
  360.0     0.002778    331.15933   331.25369
  357.0     0.002801    331.10599   331.19376
  380.0     0.002632    331.05267   331.14786
  341.0     0.002933    330.99930   331.12173
  375.0     0.002667    330.94604   331.12384
  365.0     0.002740    330.89273   331.16464
  365.0     0.002740    330.83954   331.25705
  368.0     0.002717    330.78635   331.41516
  345.0     0.002899    330.73312   331.65265
  339.0     0.002950    330.68002   331.98019
  351.0     0.002849    330.62689   332.40271
  364.0     0.002747    330.57379   332.91748
  350.0     0.002857    330.52075   333.51309
  362.0     0.002762    330.46774   334.17047
  370.0     0.002703    330.41476   334.86670
  368.0     0.002717    330.36176   335.57898
  377.0     0.002653    330.30881   336.29044
  353.0     0.002833    330.25595   336.99203
  359.0     0.002786    330.20309   337.68259
  380.0     0.002632    330.15024   338.36435
  380.0     0.002632    330.09744   339.03531
  365.0     0.002740    330.04468   339.68109
  368.0     0.002717    329.99188   340.26917
  350.0     0.002857    329.93924   340.74872
  348.0     0.002874    329.88644   341.05612
  378.0     0.002646    329.83383   341.12781
  375.0     0.002667    329.78125   340.91394
  358.0     0.002793    329.72864   340.39218
  366.0     0.002732    329.67612   339.57538
  354.0     0.002825    329.62354   338.51169
  348.0     0.002874    329.57101   337.27747
  353.0     0.002833    329.51859   335.96362
  331.0     0.003021    329.46619   334.66107
  353.0     0.002833    329.41376   333.44708
  367.0     0.002725    329.36142   332.37686
  358.0     0.002793    329.30899   331.47998
  353.0     0.002833    329.25674   330.76291
  348.0     0.002874    329.20450   330.21408
  365.0     0.002740    329.15216   329.81113
  352.0     0.002841    329.10001   329.52869
  353.0     0.002833    329.04782   329.34320
  365.0     0.002740    328.99567   329.23776
  348.0     0.002874    328.94351   329.20389
  358.0     0.002793    328.89142   329.24268
  369.0     0.002710    328.83932   329.36368
  351.0     0.002849    328.78738   329.58365
  354.0     0.002825    328.73538   329.92270
  360.0     0.002778    328.68341   330.40033
  342.0     0.002924    328.63144   331.02982
  367.0     0.002725    328.57953   331.81271
  357.0     0.002801    328.52771   332.73392
  348.0     0.002874    328.47580   333.75876
  370.0     0.002703    328.42401   334.83389
  365.0     0.002740    328.37225   335.89120
  378.0     0.002646    328.32047   339.05750
  359.0     0.002786    328.26883   340.47253
  341.0     0.002933    328.21713   341.95813
  354.0     0.002825    328.16550   343.76352
  370.0     0.002703    328.11377   347.31107
  384.0     0.002604    328.06223   360.55594
  449.0     0.002227    328.01068   408.32074
  594.0     0.001684    327.95914   512.64624
  652.0     0.001534    327.90771   613.10858
  639.0     0.001565    327.85623   581.17859
  479.0     0.002088    327.80478   462.08649
  408.0     0.002451    327.75333   378.20306
  376.0     0.002660    327.70206   347.04846
  355.0     0.002817    327.65070   338.55469
  348.0     0.002874    327.59937   335.42603
  368.0     0.002717    327.54816   333.50775
  359.0     0.002786    327.49689   332.10284
  352.0     0.002841    327.44571   331.02704
  352.0     0.002841    327.39453   330.18820
  353.0     0.002833    327.34332   329.52942
  350.0     0.002857    327.29227   329.01129
  336.0     0.002976    327.24115   328.60382
  334.0     0.002994    327.19009   328.28314
  333.0     0.003003    327.13910   328.02954
  352.0     0.002841    327.08817   327.82681
  364.0     0.002747    327.03717   327.66183
  356.0     0.002809    326.98627   327.52454
  338.0     0.002959    326.93536   327.90189
  364.0     0.002747    326.88449   327.93588
  331.0     0.003021    326.83371   328.04584
  329.0     0.003040    326.78290   328.28751
  335.0     0.002985    326.73215   328.92459
  340.0     0.002941    326.68143   331.45877
  363.0     0.002755    326.63080   341.04321
  381.0     0.002625    326.58005   363.64008
  415.0     0.002410    326.52942   388.79938
  404.0     0.002475    326.47888   386.39075
  363.0     0.002755    326.42831   359.91556
  342.0     0.002924    326.37772   339.41214
  372.0     0.002688    326.32727   331.87463
  348.0     0.002874    326.27682   330.38852
  370.0     0.002703    326.22635   330.57169
  341.0     0.002933    326.17599   331.23114
  341.0     0.002933    326.12564   332.21271
  351.0     0.002849    326.07529   333.93146
  361.0     0.002770    326.02493   338.72440
  366.0     0.002732    325.97467   347.92197
  351.0     0.002849    325.92447   358.42719
  350.0     0.002857    325.87430   358.77188
  346.0     0.002890    325.82410   349.81149
  382.0     0.002618    325.77396   345.78815
  388.0     0.002577    325.72388   356.85477
  401.0     0.002494    325.67380   382.13361
  414.0     0.002415    325.62369   398.44571
  380.0     0.002632    325.57373   381.19888
  365.0     0.002740    325.52374   353.35413
  353.0     0.002833    325.47375   338.86313
  376.0     0.002660    325.42383   338.99939
  427.0     0.002342    325.37402   346.70581
  411.0     0.002433    325.32416   350.33212
  397.0     0.002519    325.27435   342.73807
  370.0     0.002703    325.22455   333.18274
  343.0     0.002915    325.17484   328.17169
  348.0     0.002874    325.12515   326.68744
  357.0     0.002801    325.07544   326.20352
  341.0     0.002933    325.02582   325.99954
  345.0     0.002899    324.97617   325.93414
  353.0     0.002833    324.92657   326.15964
  355.0     0.002817    324.87704   327.53110
  344.0     0.002907    324.82755   331.88620
  365.0     0.002740    324.77802   339.09390
  360.0     0.002778    324.72858   342.54980
  368.0     0.002717    324.67917   337.20435
  346.0     0.002890    324.62982   330.16620
  368.0     0.002717    324.58041   326.56622
  342.0     0.002924    324.53110   325.50534
  367.0     0.002725    324.48184   325.29211
  347.0     0.002882    324.43262   325.31418
  354.0     0.002825    324.38339   325.56638
  346.0     0.002890    324.33417   326.55362
  351.0     0.002849    324.28500   331.06787
  377.0     0.002653    324.23596   342.38657
  402.0     0.002488    324.18683   356.51498
  398.0     0.002513    324.13779   357.65112
  381.0     0.002625    324.08875   344.42404
  357.0     0.002801    324.03979   332.91321
  358.0     0.002793    323.99084   328.40634
  335.0     0.002985    323.94189   327.66580
  345.0     0.002899    323.89304   327.96774
  344.0     0.002907    323.84418   328.49237
  351.0     0.002849    323.79541   329.45920
  361.0     0.002770    323.74658   330.07138
  341.0     0.002933    323.69791   330.61029
  359.0     0.002786    323.64914   331.12894
  344.0     0.002907    323.60049   332.23599
  364.0     0.002747    323.55185   336.60004
  398.0     0.002513    323.50320   349.01840
  377.0     0.002653    323.45459   367.20273
  407.0     0.002457    323.40604   372.17929
  359.0     0.002786    323.35757   355.63556
  364.0     0.002747    323.30911   337.84842
  350.0     0.002857    323.26065   329.12485
  339.0     0.002950    323.21219   326.23190
  333.0     0.003003    323.16382   325.13559
  339.0     0.002950    323.11551   324.49103
  340.0     0.002941    323.06717   324.03821
  342.0     0.002924    323.01889   323.71143
  357.0     0.002801    322.97070   323.47330
  339.0     0.002950    322.92245   323.29681
  333.0     0.003003    322.87427   323.16245
  348.0     0.002874    322.82617   323.05606
  342.0     0.002924    322.77802   322.96765
  338.0     0.002959    322.72992   322.89108
  334.0     0.002994    322.68195   324.53278
  332.0     0.003012    322.63388   324.97186
  345.0     0.002899    322.58597   325.67505
  344.0     0.002907    322.53802   326.98233
  335.0     0.002985    322.49014   330.83206
  375.0     0.002667    322.44226   346.29236
  416.0     0.002404    322.39447   393.57507
  484.0     0.002066    322.34659   474.30704
  525.0     0.001905    322.29889   518.93988
  475.0     0.002105    322.25113   464.50119
  407.0     0.002457    322.20346   385.52249
  358.0     0.002793    322.15576   342.92966
  357.0     0.002801    322.10818   329.69180
  346.0     0.002890    322.06058   326.34070
  314.0     0.003185    322.01300   325.10355
  336.0     0.002976    321.96552   324.90723
  343.0     0.002915    321.91794   324.94855
  334.0     0.002994    321.87051   326.39069
  372.0     0.002688    321.82306   330.45032
  352.0     0.002841    321.77567   336.27261
  381.0     0.002625    321.72839   341.30618
  398.0     0.002513    321.68106   350.48468
  373.0     0.002681    321.63379   366.51343
  368.0     0.002717    321.58649   370.50385
  380.0     0.002632    321.53934   352.92578
  345.0     0.002899    321.49213   334.62558
  336.0     0.002976    321.44495   326.01593
  335.0     0.002985    321.39786   323.48495
  329.0     0.003040    321.35077   322.74249
  325.0     0.003077    321.30377   322.37460
  351.0     0.002849    321.25671   322.11923
  321.0     0.003115    321.20972   321.92358
  327.0     0.003058    321.16281   321.76700
  348.0     0.002874    321.11594   321.63907
  341.0     0.002933    321.06906   321.53436
  332.0     0.003012    321.02219   321.45102
  336.0     0.002976    320.97546   321.38940
  329.0     0.003040    320.92871   321.35138
  310.0     0.003226    320.88193   321.34000
  353.0     0.002833    320.83524   321.35873
  337.0     0.002967    320.78854   321.40970
  330.0     0.003030    320.74197   321.49350
  324.0     0.003086    320.69537   321.60693
  323.0     0.003096    320.64880   321.74255
  340.0     0.002941    320.60229   321.88861
  352.0     0.002841    320.55582   322.02924
  308.0     0.003247    320.50937   322.14645
  335.0     0.002985    320.46295   322.22330
  330.0     0.003030    320.41660   322.24554
  350.0     0.002857    320.37018   322.20526
  339.0     0.002950    320.32391   322.10263
  329.0     0.003040    320.27765   321.88589
  362.0     0.002762    320.23135   321.65625
  334.0     0.002994    320.18521   321.45428
  346.0     0.002890    320.13904   321.26694
  350.0     0.002857    320.09286   321.12653
  337.0     0.002967    320.04675   321.06775
  330.0     0.003030    320.00070   321.12671
  329.0     0.003040    319.95474   321.33945
  340.0     0.002941    319.90875   321.73895
  344.0     0.002907    319.86276   322.35049
  358.0     0.002793    319.81680   323.18506
  351.0     0.002849    319.77094   324.23218
  329.0     0.003040    319.72507   325.45273
  349.0     0.002865    319.67929   328.90704
  328.0     0.003049    319.63354   330.83423
  336.0     0.002976    319.58777   332.93680
  338.0     0.002959    319.54202   335.38373
  337.0     0.002967    319.49637   339.53748
  378.0     0.002646    319.45068   353.14996
  418.0     0.002392    319.40512   399.29407
  496.0     0.002016    319.35959   495.89288
  598.0     0.001672    319.31403   583.79822
  549.0     0.001821    319.26855   548.72449
  449.0     0.002227    319.22311   439.76837
  387.0     0.002584    319.17767   364.85999
  348.0     0.002874    319.13229   336.90610
  344.0     0.002907    319.08694   328.90823
  340.0     0.002941    319.04163   325.76797
  335.0     0.002985    318.99637   323.85635
  351.0     0.002849    318.95102   322.53134
  351.0     0.002849    318.90588   321.59344
  335.0     0.002985    318.86072   320.92459
  330.0     0.003030    318.81558   320.44312
  323.0     0.003096    318.77045   320.09018
  335.0     0.002985    318.72540   319.82397
  324.0     0.003086    318.68039   319.61514
  354.0     0.002825    318.63538   319.81140
  324.0     0.003086    318.59042   319.77029
  335.0     0.002985    318.54547   319.79822
  331.0     0.003021    318.50055   319.94785
  327.0     0.003058    318.45572   320.51910
  316.0     0.003165    318.41092   323.04675
  358.0     0.002793    318.36618   331.63922
  372.0     0.002688    318.32144   348.46909
  375.0     0.002667    318.27673   361.68127
  369.0     0.002710    318.23203   353.51758
  362.0     0.002762    318.18741   335.53412
  340.0     0.002941    318.14279   324.24503
  335.0     0.002985    318.09827   321.21106
  347.0     0.002882    318.05371   320.43942
  341.0     0.002933    318.00925   320.45917
  334.0     0.002994    317.96478   320.96021
  346.0     0.002890    317.92038   322.94788
  332.0     0.003012    317.87598   331.24918
  376.0     0.002660    317.83163   355.79059
  413.0     0.002421    317.78735   395.32678
  413.0     0.002421    317.74307   413.72571
  403.0     0.002481    317.69879   384.60504
  393.0     0.002545    317.65460   346.90598
  329.0     0.003040    317.61041   327.36896
  327.0     0.003058    317.56635   321.28467
  323.0     0.003096    317.52225   319.69351
  323.0     0.003096    317.47818   319.03131
  323.0     0.003096    317.43417   318.61584
  334.0     0.002994    317.39020   318.31879
  319.0     0.003135    317.34625   318.09399
  317.0     0.003155    317.30237   317.91666
  342.0     0.002924    317.25842   317.77176
  351.0     0.002849    317.21466   317.65005
  338.0     0.002959    317.17087   317.54514
  316.0     0.003165    317.12711   317.45270
  346.0     0.002890    317.08337   317.36954
  344.0     0.002907    317.03964   317.29355
  331.0     0.003021    316.99606   317.22314
  311.0     0.003215    316.95242   317.28409
  356.0     0.002809    316.90881   317.25800
  326.0     0.003067    316.86533   317.25308
  324.0     0.003086    316.82178   317.28973
  319.0     0.003135    316.77838   317.48123
  335.0     0.002985    316.73492   318.38748
  317.0     0.003155    316.69153   321.42941
  345.0     0.002899    316.64816   327.18143
  338.0     0.002959    316.60486   331.32947
  328.0     0.003049    316.56152   328.68399
  333.0     0.003003    316.51831   322.80170
  343.0     0.002915    316.47510   319.40009
  333.0     0.003003    316.43188   318.62888
  328.0     0.003049    316.38879   319.68842
  353.0     0.002833    316.34570   325.06271
  342.0     0.002924    316.30267   341.39233
  352.0     0.002841    316.25958   368.51767
  398.0     0.002513    316.21667   382.49316
  377.0     0.002653    316.17368   363.42932
  358.0     0.002793    316.13080   337.10315
  351.0     0.002849    316.08792   323.04752
  340.0     0.002941    316.04504   318.65399
  314.0     0.003185    316.00226   317.48636
  342.0     0.002924    315.95947   317.01004
  330.0     0.003030    315.91681   316.71255
  321.0     0.003115    315.87405   316.49850
  339.0     0.002950    315.83148   316.34570
  329.0     0.003040    315.78882   316.21545
  315.0     0.003175    315.74625   316.10733
  312.0     0.003205    315.70370   316.01492
  328.0     0.003049    315.66119   315.93420
  328.0     0.003049    315.61871   315.86270
  332.0     0.003012    315.57626   315.79895
  326.0     0.003067    315.53394   315.74225
  357.0     0.002801    315.49161   315.69263
  349.0     0.002865    315.44928   315.65131
  308.0     0.003247    315.40701   315.62109
  322.0     0.003106    315.36475   315.60959
  326.0     0.003067    315.32260   315.65747
  322.0     0.003106    315.28040   315.95761
  350.0     0.002857    315.23828   316.98694
  336.0     0.002976    315.19617   318.91211
  352.0     0.002841    315.15414   320.25775
  346.0     0.002890    315.11206   319.17520
  323.0     0.003096    315.07016   317.18332
  328.0     0.003049    315.02817   315.99942
  339.0     0.002950    314.98627   315.62549
  331.0     0.003021    314.94443   315.46701
  352.0     0.002841    314.90262   315.41437
  337.0     0.002967    314.86084   315.36328
  341.0     0.002933    314.81906   315.33377
  337.0     0.002967    314.77731   315.27029
  318.0     0.003145    314.73575   315.20096
  333.0     0.003003    314.69406   315.12985
  314.0     0.003185    314.65244   315.06287
  319.0     0.003135    314.61087   315.00717
  330.0     0.003030    314.56943   314.97205
  300.0     0.003333    314.52789   314.97562
  327.0     0.003058    314.48645   315.09995
  312.0     0.003205    314.44504   315.73734
  331.0     0.003021    314.40372   317.89499
  342.0     0.002924    314.36237   322.06317
  339.0     0.002950    314.32108   325.50955
  347.0     0.002882    314.27982   324.94067
  341.0     0.002933    314.23856   324.46469
  313.0     0.003195    314.19745   326.52438
  345.0     0.002899    314.15625   325.85684
  344.0     0.002907    314.11514   320.98444
  306.0     0.003268    314.07407   316.81442
  325.0     0.003077    314.03308   315.00446
  333.0     0.003003    313.99207   314.46448
  324.0     0.003086    313.95111   314.27679
  344.0     0.002907    313.91025   314.17126
  334.0     0.002994    313.86938   314.10019
  338.0     0.002959    313.82852   314.05478
  309.0     0.003236    313.78775   313.91647
  336.0     0.002976    313.74701   313.93988
  340.0     0.002941    313.70627   313.98642
  336.0     0.002976    313.66553   314.46292
  318.0     0.003145    313.62488   314.61865
  318.0     0.003145    313.58435   314.81104
  311.0     0.003215    313.54373   315.03745
  334.0     0.002994    313.50320   315.29297
  341.0     0.002933    313.46271   315.57227
  337.0     0.002967    313.42230   315.87234
  341.0     0.002933    313.38190   316.19855
  346.0     0.002890    313.34149   316.57239
  327.0     0.003058    313.30118   317.04633
  339.0     0.002950    313.26089   317.74765
  327.0     0.003058    313.22061   319.19260
  330.0     0.003030    313.18042   324.27988
  384.0     0.002604    313.14026   343.91766
  425.0     0.002353    313.10010   394.49289
  468.0     0.002137    313.05994   461.23105
  464.0     0.002155    313.01987   472.00333
  416.0     0.002404    312.97989   411.51822
  374.0     0.002674    312.93988   353.00320
  324.0     0.003086    312.89993   326.84250
  346.0     0.002890    312.86008   319.53876
  337.0     0.002967    312.82016   317.64755
  329.0     0.003040    312.78033   316.96289
  329.0     0.003040    312.74051   316.73138
  345.0     0.002899    312.70081   316.82877
  321.0     0.003115    312.66110   317.25830
  320.0     0.003125    312.62140   318.11548
  308.0     0.003247    312.58179   319.69611
  323.0     0.003096    312.54221   323.44720
  368.0     0.002717    312.50262   337.32843
  425.0     0.002353    312.46313   387.31104
  540.0     0.001852    312.42358   501.28644
  685.0     0.001460    312.38422   624.96826
  646.0     0.001548    312.34476   609.57654
  515.0     0.001942    312.30539   477.46143
  388.0     0.002577    312.26614   374.00519
  356.0     0.002809    312.22681   332.73242
  338.0     0.002959    312.18759   321.64072
  341.0     0.002933    312.14835   318.30362
  327.0     0.003058    312.10919   316.63544
  333.0     0.003003    312.07010   315.55630
  342.0     0.002924    312.03098   314.80118
  329.0     0.003040    311.99197   314.24817
  331.0     0.003021    311.95288   313.82782
  325.0     0.003077    311.91397   313.49823
  322.0     0.003106    311.87500   313.11749
  323.0     0.003096    311.83612   312.90570
  346.0     0.002890    311.79724   312.72772
  322.0     0.003106    311.75848   312.57538
  324.0     0.003086    311.71970   312.44269
  331.0     0.003021    311.68097   312.32544
  317.0     0.003155    311.64230   312.22043
  325.0     0.003077    311.60358   312.12521
  340.0     0.002941    311.56500   312.03815
  305.0     0.003279    311.52640   311.53314
  319.0     0.003135    311.48785   311.49463
  337.0     0.002967    311.44937   311.45612
  311.0     0.003215    311.41095   311.41769
  336.0     0.002976    311.37253   311.37927
  316.0     0.003165    311.33414   311.83667
  315.0     0.003175    311.29587   311.86545
  298.0     0.003356    311.25748   311.90860
  308.0     0.003247    311.21927   311.97101
  314.0     0.003185    311.18103   312.05878
  330.0     0.003030    311.14285   312.18124
  318.0     0.003145    311.10471   312.35233
  329.0     0.003040    311.06665   312.59351
  318.0     0.003145    311.02859   312.93933
  326.0     0.003067    310.99048   314.21686
  324.0     0.003086    310.95255   315.10550
  334.0     0.002994    310.91464   316.59698
  325.0     0.003077    310.87674   320.30786
  357.0     0.002801    310.83890   334.13010
  360.0     0.002778    310.80103   378.22195
  441.0     0.002268    310.76331   461.69434
  509.0     0.001965    310.72552   524.92780
  476.0     0.002101    310.68784   483.67856
  394.0     0.002538    310.65018   397.52640
  351.0     0.002849    310.61252   344.96710
  346.0     0.002890    310.57498   329.14264
  335.0     0.002985    310.53741   332.92795
  352.0     0.002841    310.49997   363.88071
  427.0     0.002342    310.46243   451.44144
  557.0     0.001795    310.42508   579.84528
  578.0     0.001730    310.38766   621.30280
  493.0     0.002028    310.35034   515.28522
  442.0     0.002262    310.31305   397.86581
  327.0     0.003058    310.27579   340.86166
  329.0     0.003040    310.23859   323.94608
  332.0     0.003012    310.20142   319.33746
  318.0     0.003145    310.16422   317.31653
  329.0     0.003040    310.12714   316.00381
  330.0     0.003030    310.09009   315.03436
  338.0     0.002959    310.05313   314.31049
  322.0     0.003106    310.01608   313.96051
  342.0     0.002924    309.97919   314.52405
  351.0     0.002849    309.94229   316.46368
  378.0     0.002646    309.90540   318.38647
  322.0     0.003106    309.86859   317.34439
  322.0     0.003106    309.83185   314.35822
  310.0     0.003226    309.79517   312.21933
  341.0     0.002933    309.75848   311.35370
  325.0     0.003077    309.72180   311.08386
  317.0     0.003155    309.68521   310.99326
  311.0     0.003215    309.64856   310.96664
  309.0     0.003236    309.61209   310.97345
  337.0     0.002967    309.57556   310.99460
  335.0     0.002985    309.53912   310.88602
  323.0     0.003096    309.50275   310.89627
  327.0     0.003058    309.46637   310.87787
  340.0     0.002941    309.43002   310.82407
  314.0     0.003185    309.39380   310.73303
  327.0     0.003058    309.35751   310.60773
  326.0     0.003067    309.32132   310.45599
  330.0     0.003030    309.28516   310.28766
  341.0     0.002933    309.24905   310.11389
  316.0     0.003165    309.21298   309.77994
  332.0     0.003012    309.17691   309.63678
  335.0     0.002985    309.14096   310.14331
  327.0     0.003058    309.10501   310.12506
  333.0     0.003003    309.06906   310.14545
  306.0     0.003268    309.03314   310.20914
  327.0     0.003058    308.99731   310.32309
  345.0     0.002899    308.96152   310.49908
  330.0     0.003030    308.92581   310.75754
  312.0     0.003205    308.89011   311.13342
  307.0     0.003257    308.85440   311.68958
  315.0     0.003175    308.81879   312.56363
  362.0     0.002762    308.78317   314.18735
  320.0     0.003125    308.74762   318.16382
  336.0     0.002976    308.71216   330.39474
  423.0     0.002364    308.67664   367.61081
  509.0     0.001965    308.64120   448.77255
  610.0     0.001639    308.60587   541.89844
  621.0     0.001610    308.57056   539.49420
  487.0     0.002053    308.53522   442.19733
  385.0     0.002597    308.49997   360.13690
  369.0     0.002710    308.46475   325.60327
  357.0     0.002801    308.42957   316.02972
  310.0     0.003226    308.39441   313.21906
  321.0     0.003115    308.35934   311.86658
  319.0     0.003135    308.32431   311.00562
  323.0     0.003096    308.28931   310.41241
  330.0     0.003030    308.25430   309.99033
  324.0     0.003086    308.21939   309.68802
  313.0     0.003195    308.18454   309.47879
  320.0     0.003125    308.14966   309.35086
  295.0     0.003390    308.11484   309.30240
  332.0     0.003012    308.08014   309.32037
  322.0     0.003106    308.04535   308.81461
  314.0     0.003185    308.01071   309.11096
  337.0     0.002967    307.97604   309.49188
  327.0     0.003058    307.94147   309.95245
  330.0     0.003030    307.90695   310.47549
  348.0     0.002874    307.87241   311.04608
  347.0     0.002882    307.83795   311.59509
  326.0     0.003067    307.80356   312.08749
  313.0     0.003195    307.76913   312.47440
  324.0     0.003086    307.73474   312.71399
  331.0     0.003021    307.70047   312.77856
  317.0     0.003155    307.66626   312.74405
  321.0     0.003115    307.63199   312.46460
  340.0     0.002941    307.59784   312.04605
  318.0     0.003145    307.56369   311.53333
  316.0     0.003165    307.52966   310.97916
  322.0     0.003106    307.49551   310.44156
  323.0     0.003096    307.46152   310.01254
  311.0     0.003215    307.42758   309.96182
  312.0     0.003205    307.39368   310.90411
  328.0     0.003049    307.35977   313.10336
  328.0     0.003049    307.32593   314.82339
  317.0     0.003155    307.29214   313.80453
  317.0     0.003155    307.25839   312.76123
  314.0     0.003185    307.22464   316.68207
  338.0     0.002959    307.19098   327.77576
  368.0     0.002717    307.15735   338.57742
  337.0     0.002967    307.12381   334.82962
  348.0     0.002874    307.09021   321.73901
  338.0     0.002959    307.05670   312.47601
  332.0     0.003012    307.02322   308.94943
  301.0     0.003322    306.98984   307.97205
  319.0     0.003135    306.95648   307.62692
  337.0     0.002967    306.92310   307.42514
  301.0     0.003322    306.88986   307.27936
  327.0     0.003058    306.85663   307.16611
  320.0     0.003125    306.82336   307.07416
  309.0     0.003236    306.79025   306.99686
  315.0     0.003175    306.75714   306.97821
  325.0     0.003077    306.72403   306.92575
  310.0     0.003226    306.69095   306.88037
  314.0     0.003185    306.65796   306.84116
  323.0     0.003096    306.62500   306.80783
  315.0     0.003175    306.59210   306.78033
  317.0     0.003155    306.55927   306.75974
  317.0     0.003155    306.52643   306.74783
  321.0     0.003115    306.49362   306.74777
  304.0     0.003289    306.46088   306.76569
  329.0     0.003040    306.42819   306.81381
  306.0     0.003268    306.39557   306.93170
  331.0     0.003021    306.36288   307.33728
  307.0     0.003257    306.33032   308.97839
  340.0     0.002941    306.29782   313.80057
  343.0     0.002915    306.26532   321.65561
  342.0     0.002924    306.23285   325.67224
  357.0     0.002801    306.20050   320.10794
  332.0     0.003012    306.16815   312.44644
  307.0     0.003257    306.13577   308.30917
  321.0     0.003115    306.10358   306.99365
  314.0     0.003185    306.07132   306.65167
  301.0     0.003322    306.03909   306.53268
  310.0     0.003226    306.00702   306.47919
  328.0     0.003049    305.97488   306.45938
  307.0     0.003257    305.94284   306.46014
  299.0     0.003344    305.91080   306.47165
  298.0     0.003356    305.87888   306.48596
  325.0     0.003077    305.84695   306.49594
  298.0     0.003356    305.81506   306.49570
  300.0     0.003333    305.78314   306.48105
  340.0     0.002941    305.75137   306.44974
  318.0     0.003145    305.71960   306.40128
  304.0     0.003289    305.68793   306.33719
  315.0     0.003175    305.65628   306.25998
  303.0     0.003300    305.62466   306.17310
  317.0     0.003155    305.59305   306.08020
  329.0     0.003040    305.56149   305.98495
  333.0     0.003003    305.53003   305.89032
  309.0     0.003236    305.49854   305.79877
  329.0     0.003040    305.46716   305.71219
  327.0     0.003058    305.43579   305.63187
  339.0     0.002950    305.40445   305.55850
  312.0     0.003205    305.37317   305.49225
  323.0     0.003096    305.34195   305.43280
  321.0     0.003115    305.31073   305.37970
  317.0     0.003155    305.27960   305.33206
  295.0     0.003390    305.24850   305.28894
  323.0     0.003096    305.21741   305.24939
  319.0     0.003135    305.18637   305.21249
  322.0     0.003106    305.15536   305.23288
  307.0     0.003257    305.12442   305.19705
  314.0     0.003185    305.09357   305.17435
  313.0     0.003195    305.06277   305.15454
  299.0     0.003344    305.03195   305.13806
  322.0     0.003106    305.00113   305.12592
  301.0     0.003322    304.97046   305.11993
  308.0     0.003247    304.93973   305.12259
  312.0     0.003205    304.90918   305.13858
  316.0     0.003165    304.87854   305.17542
  268.0     0.00373     304.84799   305.24960
  314.0     0.003185    304.81754   305.42184
  318.0     0.003145    304.78711   306.02713
  321.0     0.003115    304.75662   308.36075
  332.0     0.003012    304.72629   314.54428
  354.0     0.002825    304.69592   323.25717
  339.0     0.002950    304.66568   325.65298
  308.0     0.003247    304.63541   318.21194
  313.0     0.003195    304.60526   310.30652
  300.0     0.003333    304.57510   306.50687
  308.0     0.003247    304.54495   305.40945
  300.0     0.003333    304.51495   305.10382
  320.0     0.003125    304.48495   304.98810
  321.0     0.003115    304.45499   304.93970
  298.0     0.003356    304.42499   304.93454
  308.0     0.003247    304.39511   304.96301
  325.0     0.003077    304.36526   305.01868
  304.0     0.003289    304.33551   305.09589
  281.0     0.00356     304.30573   305.18939
  328.0     0.003049    304.27597   305.29694
  312.0     0.003205    304.24637   305.42725
  303.0     0.003300    304.21667   305.60474
  332.0     0.003012    304.18713   306.40146
  319.0     0.003135    304.15762   308.99670
  310.0     0.003226    304.12808   314.22748
  341.0     0.002933    304.09869   318.79959
  334.0     0.002994    304.06931   316.70935
  309.0     0.003236    304.03992   310.81647
  313.0     0.003195    304.01062   306.75732
  322.0     0.003106    303.98135   305.17682
  337.0     0.002967    303.95215   304.67261
  308.0     0.003247    303.92297   304.44162
  309.0     0.003236    303.89383   304.28296
  314.0     0.003185    303.86469   304.15982
  335.0     0.002985    303.83566   304.06110
  299.0     0.003344    303.80667   303.98019
  313.0     0.003195    303.77774   303.91266
  310.0     0.003226    303.74878   303.91867
  341.0     0.002933    303.71997   303.87778
  310.0     0.003226    303.69113   303.84454
  306.0     0.003268    303.66229   303.81818
  310.0     0.003226    303.63358   303.79886
  301.0     0.003322    303.60492   303.78711
  297.0     0.003367    303.57623   303.78464
  308.0     0.003247    303.54761   303.79486
  324.0     0.003086    303.51913   303.82401
  313.0     0.003195    303.49057   303.88351
  307.0     0.003257    303.46213   304.00528
  315.0     0.003175    303.43369   304.34839
  313.0     0.003195    303.40533   305.69189
  314.0     0.003185    303.37692   310.09778
  313.0     0.003195    303.34872   318.76840
  332.0     0.003012    303.32043   326.01816
  318.0     0.003145    303.29224   322.35751
  328.0     0.003049    303.26410   313.01340
  310.0     0.003226    303.23593   306.85153
  299.0     0.003344    303.20792   304.63821
  298.0     0.003356    303.17987   304.09805
  317.0     0.003155    303.15189   303.98340
  303.0     0.003300    303.12399   303.98285
  306.0     0.003268    303.09610   304.03732
  311.0     0.003215    303.06821   304.12296
  307.0     0.003257    303.04050   304.22089
  289.0     0.003460    303.01273   304.31381
  297.0     0.003367    302.98502   304.38562
  314.0     0.003185    302.95731   304.42300
  312.0     0.003205    302.92972   304.41711
  296.0     0.003378    302.90213   304.36407
  302.0     0.003311    302.87463   304.20709
  303.0     0.003300    302.84708   304.09726
  292.0     0.003425    302.81973   303.95450
  305.0     0.003279    302.79230   303.84390
  322.0     0.003106    302.76498   303.83603
  319.0     0.003135    302.73770   303.90146
  335.0     0.002985    302.71039   303.80377
  319.0     0.003135    302.68317   303.46179
  314.0     0.003185    302.65607   303.13721
  311.0     0.003215    302.62891   302.95071
  318.0     0.003145    302.60178   302.86194
  293.0     0.003413    302.57474   302.82309
  293.0     0.003413    302.54776   302.83344
  314.0     0.003185    302.52087   302.99551
  293.0     0.003413    302.49402   303.72324
  319.0     0.003135    302.46713   305.68677
  298.0     0.003356    302.44031   308.44818
  307.0     0.003257    302.41354   309.17505
  320.0     0.003125    302.38684   306.76465
  313.0     0.003195    302.36014   304.21344
  321.0     0.003115    302.33356   302.97061
  289.0     0.003460    302.30695   302.57733
  312.0     0.003205    302.28040   302.44717
  307.0     0.003257    302.25397   302.37524
  297.0     0.003367    302.22751   302.32077
  313.0     0.003195    302.20111   302.27536
  303.0     0.003300    302.17480   302.27448
  302.0     0.003311    302.14850   302.24411
  291.0     0.003436    302.12222   302.21759
  309.0     0.003236    302.09598   302.19449
  303.0     0.003300    302.06982   302.17514
  321.0     0.003115    302.04370   302.15988
  293.0     0.003413    302.01761   302.14990
  310.0     0.003226    301.99161   302.14728
  301.0     0.003322    301.96561   302.15833
  296.0     0.003378    301.93970   302.18387
  313.0     0.003195    301.91379   302.24228
  318.0     0.003145    301.88794   302.40717
  309.0     0.003236    301.86218   303.05682
  323.0     0.003096    301.83640   305.31982
  303.0     0.003300    301.81067   310.26666
  291.0     0.003436    301.78503   315.32306
  277.0     0.00361     301.75943   314.28357
  301.0     0.003322    301.73376   308.62680
  297.0     0.003367    301.70828   304.33090
  319.0     0.003135    301.68283   302.61227
  297.0     0.003367    301.65741   302.15549
  307.0     0.003257    301.63202   302.25613
  297.0     0.003367    301.60666   302.52451
  311.0     0.003215    301.58139   302.94479
  313.0     0.003195    301.55615   303.02042
  304.0     0.003289    301.53091   302.60165
  308.0     0.003247    301.50577   302.19962
  313.0     0.003195    301.48068   302.04175
  292.0     0.003425    301.45560   302.05188
  312.0     0.003205    301.43054   302.14587
  300.0     0.003333    301.40561   302.31082
  315.0     0.003175    301.38065   302.58038
  278.0     0.00360     301.35580   303.32980
  300.0     0.003333    301.33090   304.95694
  305.0     0.003279    301.30609   310.75323
  327.0     0.003058    301.28140   325.96011
  340.0     0.002941    301.25668   346.56186
  345.0     0.002899    301.23203   352.03308
  315.0     0.003175    301.20749   334.66418
  306.0     0.003268    301.18286   316.47800
  296.0     0.003378    301.15839   307.91901
  306.0     0.003268    301.13391   305.68246
  312.0     0.003205    301.10950   305.59750
  307.0     0.003257    301.08514   306.65610
  321.0     0.003115    301.06082   310.89014
  341.0     0.002933    301.03653   325.05795
  370.0     0.002703    301.01230   355.68991
  415.0     0.002410    300.98810   390.99802
  431.0     0.002320    300.96402   405.85968
  440.0     0.002273    300.93988   418.24744
  453.0     0.002208    300.91583   436.28766
  405.0     0.002469    300.89188   413.37878
  373.0     0.002681    300.86786   360.77390
  326.0     0.003067    300.84399   324.19510
  317.0     0.003155    300.82013   310.04834
  316.0     0.003165    300.79636   306.10886
  287.0     0.003484    300.77252   304.85623
  297.0     0.003367    300.74887   304.30130
  306.0     0.003268    300.72516   304.09189
  311.0     0.003215    300.70157   304.16150
  298.0     0.003356    300.67798   304.52954
  303.0     0.003300    300.65442   305.35370
  308.0     0.003247    300.63095   307.54474
  330.0     0.003030    300.60751   315.63904
  352.0     0.002841    300.58411   341.80975
  415.0     0.002410    300.56079   393.72183
  472.0     0.002119    300.53751   438.72488
  449.0     0.002227    300.51428   418.28467
  375.0     0.002667    300.49103   362.08548
  339.0     0.002950    300.46786   323.93085
  320.0     0.003125    300.44473   309.91528
  308.0     0.003247    300.42175   306.34247
  292.0     0.003425    300.39865   304.91998
  294.0     0.003401    300.37570   303.65186
  312.0     0.003205    300.35284   302.67548
  287.0     0.003484    300.32990   302.05670
  319.0     0.003135    300.30707   301.66034
  301.0     0.003322    300.28436   301.38019
  308.0     0.003247    300.26157   301.17529
  300.0     0.003333    300.23892   301.03030
  296.0     0.003378    300.21628   300.93558
  302.0     0.003311    300.19370   300.88342
  294.0     0.003401    300.17111   300.86633
  296.0     0.003378    300.14859   300.87680
  305.0     0.003279    300.12619   300.90646
  297.0     0.003367    300.10382   300.94571
  300.0     0.003333    300.08139   300.98447
  290.0     0.003448    300.05914   301.01285
  297.0     0.003367    300.03683   301.02182
  290.0     0.003448    300.01462   301.00531
  305.0     0.003279    299.99246   300.96011
  311.0     0.003215    299.97037   301.01917
  310.0     0.003226    299.94830   300.94092
  280.0     0.00357     299.92630   300.85025
  286.0     0.003497    299.90427   300.63617
  301.0     0.003322    299.88239   300.55927
  307.0     0.003257    299.86047   300.49985
  313.0     0.003195    299.83862   300.46790
  269.0     0.00372     299.81686   300.47305
  276.0     0.00362     299.79514   300.52689
  292.0     0.003425    299.77344   300.64624
  319.0     0.003135    299.75180   300.99609
  293.0     0.003413    299.73016   301.46185
  305.0     0.003279    299.70868   302.87009
  314.0     0.003185    299.68713   308.00601
  326.0     0.003067    299.66574   321.66486
  337.0     0.002967    299.64435   341.66498
  351.0     0.002849    299.62292   348.74918
  335.0     0.002985    299.60162   332.78159
  300.0     0.003333    299.58038   314.41241
  308.0     0.003247    299.55914   305.21756
  314.0     0.003185    299.53802   302.50607
  300.0     0.003333    299.51691   302.04532
  314.0     0.003185    299.49585   302.68915
  327.0     0.003058    299.47479   306.21863
  329.0     0.003040    299.45383   317.32477
  382.0     0.002618    299.43286   337.00598
  394.0     0.002538    299.41205   349.89447
  368.0     0.002717    299.39117   338.21979
  330.0     0.003030    299.37039   318.08234
  304.0     0.003289    299.34964   306.07053
  312.0     0.003205    299.32898   301.90952
  306.0     0.003268    299.30835   300.75513
  299.0     0.003344    299.28772   300.71982
  297.0     0.003367    299.26724   300.51541
  290.0     0.003448    299.24667   300.40393
  298.0     0.003356    299.22632   300.35760
  298.0     0.003356    299.20590   300.36545
  314.0     0.003185    299.18555   300.42700
  291.0     0.003436    299.16525   300.55045
  309.0     0.003236    299.14499   300.75464
  310.0     0.003226    299.12482   301.07501
  311.0     0.003215    299.10468   301.52649
  318.0     0.003145    299.08453   302.25085
  298.0     0.003356    299.06442   304.22772
  303.0     0.003300    299.04443   311.15305
  372.0     0.002688    299.02444   334.68408
  444.0     0.002252    299.00458   385.09186
  497.0     0.002012    298.98468   437.05542
  479.0     0.002088    298.96484   427.62833
  403.0     0.002481    298.94513   370.62918
  359.0     0.002786    298.92535   326.83847
  312.0     0.003205    298.90570   309.20648
  315.0     0.003175    298.88605   304.41843
  307.0     0.003257    298.86649   303.08508
  323.0     0.003096    298.84702   303.13620
  302.0     0.003311    298.82751   303.07031
  298.0     0.003356    298.80804   303.37622
  307.0     0.003257    298.78870   304.62646
  309.0     0.003236    298.76935   309.64603
  311.0     0.003215    298.75003   325.07901
  349.0     0.002865    298.73083   352.99182
  368.0     0.002717    298.71167   372.78424
  354.0     0.002825    298.69250   358.02649
  320.0     0.003125    298.67346   329.99054
  308.0     0.003247    298.65433   313.53558
  314.0     0.003185    298.63531   310.35455
  321.0     0.003115    298.61646   319.88913
  343.0     0.002915    298.59760   355.42657
  390.0     0.002564    298.57870   426.76956
  425.0     0.002353    298.55991   489.11902
  439.0     0.002278    298.54120   461.93002
  374.0     0.002674    298.52249   383.94278
  332.0     0.003012    298.50385   330.40253
  308.0     0.003247    298.48517   310.15051
  298.0     0.003356    298.46667   304.57101
  284.0     0.00352     298.44812   302.71588
  299.0     0.003344    298.42972   301.76196
  295.0     0.003390    298.41125   301.20279
  297.0     0.003367    298.39291   301.00085
  289.0     0.003460    298.37463   301.58044
  284.0     0.00352     298.35635   304.01273
  312.0     0.003205    298.33813   308.51303
  298.0     0.003356    298.31995   311.28110
  286.0     0.003497    298.30188   308.50269
  305.0     0.003279    298.28384   303.71634
  296.0     0.003378    298.26581   300.30609
  278.0     0.00360     298.24783   299.32819
  299.0     0.003344    298.22992   299.04996
  297.0     0.003367    298.21207   298.92804
  286.0     0.003497    298.19424   298.84241
  318.0     0.003145    298.17639   298.78873
  293.0     0.003413    298.15872   298.78247
  305.0     0.003279    298.14111   298.79242
  304.0     0.003289    298.12347   298.71799
  298.0     0.003356    298.10590   298.56033
  287.0     0.003484    298.08838   298.42084
  300.0     0.003333    298.07083   298.32983
  291.0     0.003436    298.05347   298.26746
  283.0     0.00353     298.03610   298.21609
  295.0     0.003390    298.01877   298.30850
  296.0     0.003378    298.00150   298.28625
  284.0     0.00352     297.98431   298.27191
  299.0     0.003344    297.96710   298.26672
  293.0     0.003413    297.94995   298.27258
  279.0     0.00358     297.93289   298.29294
  295.0     0.003390    297.91586   298.33243
  308.0     0.003247    297.89886   298.39893
  299.0     0.003344    297.88196   298.50565
  304.0     0.003289    297.86511   298.67758
  290.0     0.003448    297.84827   298.98056
  297.0     0.003367    297.83151   299.73694
  293.0     0.003413    297.81470   302.49274
  307.0     0.003257    297.79810   311.33292
  327.0     0.003058    297.78143   328.81119
  321.0     0.003115    297.76480   344.05353
  322.0     0.003106    297.74835   337.46176
  312.0     0.003205    297.73184   318.46509
  318.0     0.003145    297.71536   305.39896
  291.0     0.003436    297.69901   300.43481
  310.0     0.003226    297.68274   299.05490
  299.0     0.003344    297.66641   298.58499
  282.0     0.00355     297.65021   298.32986
  293.0     0.003413    297.63400   298.15903
  297.0     0.003367    297.61786   298.03665
  295.0     0.003390    297.60181   297.94525
  312.0     0.003205    297.58578   298.20026
  283.0     0.00353     297.56973   298.19281
  296.0     0.003378    297.55377   298.20963
  282.0     0.00355     297.53790   298.25397
  271.0     0.00369     297.52206   298.33209
  288.0     0.003472    297.50632   298.32532
  286.0     0.003497    297.49060   298.52222
  295.0     0.003390    297.47495   298.79947
  289.0     0.003460    297.45932   299.19281
  298.0     0.003356    297.44373   299.76300
  306.0     0.003268    297.42810   300.66193
  300.0     0.003333    297.41263   302.61868
  302.0     0.003311    297.39725   309.15414
  344.0     0.002907    297.38187   329.69769
  377.0     0.002653    297.36655   370.48666
  404.0     0.002475    297.35123   406.92905
  381.0     0.002625    297.33603   392.73679
  330.0     0.003030    297.32083   348.45175
  298.0     0.003356    297.30573   317.43878
  293.0     0.003413    297.29062   305.45505
  300.0     0.003333    297.27563   302.11880
  290.0     0.003448    297.26062   300.85797
  298.0     0.003356    297.24567   300.10052
  299.0     0.003344    297.23080   299.54898
  307.0     0.003257    297.21597   299.13422
  302.0     0.003311    297.20117   298.83066
  291.0     0.003436    297.18646   298.63757
  303.0     0.003300    297.17172   298.62369
  275.0     0.00364     297.15717   299.08957
  293.0     0.003413    297.14255   300.58057
  318.0     0.003145    297.12808   302.93372
  287.0     0.003484    297.11359   304.11002
  304.0     0.003289    297.09912   303.17352
  318.0     0.003145    297.08475   304.14377
  325.0     0.003077    297.07043   312.20535
  357.0     0.002801    297.05618   327.60489
  387.0     0.002584    297.04196   337.31149
  342.0     0.002924    297.02780   327.60211
  330.0     0.003030    297.01364   311.71234
  299.0     0.003344    296.99960   302.34540
  299.0     0.003344    296.98560   299.09836
  310.0     0.003226    296.97159   298.18600
  289.0     0.003460    296.95770   297.83145
  279.0     0.00358     296.94385   297.52310
  296.0     0.003378    296.92993   297.38651
  279.0     0.00358     296.91614   297.29037
  294.0     0.003401    296.90253   297.20624
  309.0     0.003236    296.88885   297.16464
  300.0     0.003333    296.87524   297.14548
  286.0     0.003497    296.86169   297.15076
  280.0     0.00357     296.84811   297.18445
  302.0     0.003311    296.83469   297.25177
  289.0     0.003460    296.82129   297.24924
  294.0     0.003401    296.80789   297.40820
  287.0     0.003484    296.79462   297.60590
  287.0     0.003484    296.78137   298.39993
  293.0     0.003413    296.76813   298.73224
  292.0     0.003425    296.75497   299.08694
  287.0     0.003484    296.74188   299.44836
  305.0     0.003279    296.72879   299.80139
  295.0     0.003390    296.71585   300.13754
  309.0     0.003236    296.70279   300.46069
  298.0     0.003356    296.69000   300.79514
  286.0     0.003497    296.67712   301.19507
  296.0     0.003378    296.66437   301.76422
  303.0     0.003300    296.65155   302.73288
  312.0     0.003205    296.63885   305.02621
  311.0     0.003215    296.62616   313.25195
  337.0     0.002967    296.61362   341.77841
  349.0     0.002865    296.60107   406.20102
  441.0     0.002268    296.58865   478.88132
  408.0     0.002451    296.57620   475.67850
  370.0     0.002703    296.56375   401.11923
  321.0     0.003115    296.55145   338.62360
  295.0     0.003390    296.53912   311.72028
  292.0     0.003425    296.52692   303.90280
  298.0     0.003356    296.51471   301.48346
  296.0     0.003378    296.50262   300.27539
  310.0     0.003226    296.49057   299.47018
  278.0     0.00360     296.47842   298.87830
  322.0     0.003106    296.46652   298.42065
  287.0     0.003484    296.45456   298.05585
  262.0     0.00382     296.44272   297.76089
  299.0     0.003344    296.43085   297.52133
  295.0     0.003390    296.41910   297.32727
  292.0     0.003425    296.40744   297.17075
  300.0     0.003333    296.39575   297.24377
  292.0     0.003425    296.38412   297.17068
  275.0     0.00364     296.37256   297.12332
  280.0     0.00357     296.36105   297.09924
  274.0     0.00365     296.34961   297.09790
  288.0     0.003472    296.33817   297.12122
  290.0     0.003448    296.32678   297.17444
  297.0     0.003367    296.31549   297.26749
  293.0     0.003413    296.30429   297.41833
  297.0     0.003367    296.29300   297.66000
  296.0     0.003378    296.28186   298.07394
  272.0     0.00368     296.27075   299.02740
  294.0     0.003401    296.25974   302.33771
  338.0     0.002959    296.24866   313.30316
  344.0     0.002907    296.23785   336.69962
  370.0     0.002703    296.22693   360.60394
  373.0     0.002681    296.21613   356.28491
  340.0     0.002941    296.20529   329.87384
  318.0     0.003145    296.19458   310.39294
  293.0     0.003413    296.18381   302.10669
  318.0     0.003145    296.17322   299.86636
  300.0     0.003333    296.16263   299.46875
  295.0     0.003390    296.15213   299.35596
  290.0     0.003448    296.14160   299.45541
  303.0     0.003300    296.13116   299.74109
  283.0     0.00353     296.12091   300.23975
  292.0     0.003425    296.11050   301.02344
  297.0     0.003367    296.10031   302.23468
  297.0     0.003367    296.09003   304.19199
  299.0     0.003344    296.07986   308.13770
  318.0     0.003145    296.06979   320.50925
  387.0     0.002584    296.05969   363.64432
  537.0     0.001862    296.04965   468.86786
  646.0     0.001548    296.03973   606.86334
  694.0     0.001441    296.02991   637.62567
  582.0     0.001718    296.02002   530.93823
  463.0     0.002160    296.01016   433.05676
  392.0     0.002551    296.00049   383.60019
  338.0     0.002959    295.99075   347.29620
  307.0     0.003257    295.98114   320.76175
  308.0     0.003247    295.97153   307.59952
  290.0     0.003448    295.96194   302.75522
  294.0     0.003401    295.95251   300.82584
  298.0     0.003356    295.94308   299.73618
  278.0     0.00360     295.93372   298.98834
  275.0     0.00364     295.92432   298.38705
  301.0     0.003322    295.91513   297.97623
  279.0     0.00358     295.90582   297.65695
  307.0     0.003257    295.89667   297.40341
  282.0     0.00355     295.88757   296.16751
  287.0     0.003484    295.87857   296.11960
  308.0     0.003247    295.86951   296.07935
  283.0     0.00353     295.86050   295.86865
  292.0     0.003425    295.85165   295.85983
  269.0     0.00372     295.84283   295.85095
  278.0     0.00360     295.83405   295.84222
  292.0     0.003425    295.82529   295.83362
  275.0     0.00364     295.81653   295.82520
  287.0     0.003484    295.80789   295.81726
  298.0     0.003356    295.79932   295.81000
  276.0     0.00362     295.79074   295.80396
  294.0     0.003401    295.78229   295.80014
  289.0     0.003460    295.77383   296.36011
  287.0     0.003484    295.76550   296.44345
  292.0     0.003425    295.75717   296.55252
  291.0     0.003436    295.74890   296.69666
  286.0     0.003497    295.74060   296.88773
  285.0     0.00351     295.73248   297.14203
  298.0     0.003356    295.72440   297.48056
  309.0     0.003236    295.71631   297.93317
  303.0     0.003300    295.70831   298.54462
  294.0     0.003401    295.70038   299.38980
  292.0     0.003425    295.69244   300.62915
  308.0     0.003247    295.68460   302.88660
  295.0     0.003390    295.67676   309.45816
  353.0     0.002833    295.66910   332.17807
  395.0     0.002532    295.66141   388.80664
  464.0     0.002155    295.65369   465.79700
  506.0     0.001976    295.64615   485.26657
  417.0     0.002398    295.63858   418.99420
  349.0     0.002865    295.63110   349.31723
  308.0     0.003247    295.62375   315.12048
  288.0     0.003472    295.61630   304.38855
  285.0     0.00351     295.60904   301.20349
  302.0     0.003311    295.60175   299.77390
  289.0     0.003460    295.59451   298.90524
  301.0     0.003322    295.58740   298.34741
  301.0     0.003322    295.58029   298.00647
  287.0     0.003484    295.57327   297.84540
  302.0     0.003311    295.56622   297.93872
  293.0     0.003413    295.55927   298.80905
  306.0     0.003268    295.55234   301.90649
  313.0     0.003195    295.54550   308.21487
  308.0     0.003247    295.53876   313.96179
  289.0     0.003460    295.53201   311.77820
  301.0     0.003322    295.52536   304.65927
  284.0     0.00352     295.51868   299.53333
  290.0     0.003448    295.51218   297.44507
  302.0     0.003311    295.50558   296.77051
  295.0     0.003390    295.49915   296.47580
  300.0     0.003333    295.49274   296.28159
  293.0     0.003413    295.48636   296.13654
  293.0     0.003413    295.48010   296.02811
  300.0     0.003333    295.47382   295.73352
  296.0     0.003378    295.46768   295.69910
  272.0     0.00368     295.46149   295.68747
  267.0     0.00375     295.45538   295.69687
  293.0     0.003413    295.44931   295.72522
  285.0     0.00351     295.44336   295.77023
  279.0     0.00358     295.43741   295.82812
  290.0     0.003448    295.43161   295.89407
  303.0     0.003300    295.42572   295.96210
  289.0     0.003460    295.41992   296.02570
  266.0     0.00376     295.41422   296.07846
  286.0     0.003497    295.40857   296.11600
  288.0     0.003472    295.40298   296.13620
  290.0     0.003448    295.39746   296.14111
  295.0     0.003390    295.39194   296.13629
  301.0     0.003322    295.38651   296.11041
  283.0     0.00353     295.38113   296.11761
  272.0     0.00368     295.37576   296.14688
  309.0     0.003236    295.37042   296.20767
  285.0     0.00351     295.36523   296.30508
  309.0     0.003236    295.36005   296.43799
  284.0     0.00352     295.35495   296.59851
  276.0     0.00362     295.34991   296.77240
  316.0     0.003165    295.34488   296.94052
  305.0     0.003279    295.33990   297.08191
  306.0     0.003268    295.33499   297.17712
  288.0     0.003472    295.33014   297.21173
  284.0     0.00352     295.32535   297.17844
  310.0     0.003226    295.32059   297.07864
  284.0     0.00352     295.31583   296.92188
  292.0     0.003425    295.31125   296.72391
  279.0     0.00358     295.30670   297.18201
  305.0     0.003279    295.30219   297.05093
  301.0     0.003322    295.29770   296.95361
  277.0     0.00361     295.29321   296.90884
  311.0     0.003215    295.28885   296.93329
  279.0     0.00358     295.28458   297.04315
  282.0     0.00355     295.28033   297.25726
  284.0     0.00352     295.27606   297.60284
  282.0     0.00355     295.27200   298.12454
  287.0     0.003484    295.26785   298.90085
  301.0     0.003322    295.26382   300.09106
  276.0     0.00362     295.25983   302.20932
  313.0     0.003195    295.25598   307.90988
  293.0     0.003413    295.25201   328.16467
  400.0     0.002500    295.24820   385.14288
  487.0     0.002053    295.24451   479.22174
  539.0     0.001855    295.24075   533.54932
  469.0     0.002132    295.23703   473.01489
  377.0     0.002653    295.23349   379.94653
  296.0     0.003378    295.22989   326.01294
  303.0     0.003300    295.22647   307.31787
  294.0     0.003401    295.22302   302.05307
  283.0     0.00353     295.21960   300.03897
  267.0     0.00375     295.21625   298.89056
  291.0     0.003436    295.21295   298.13953
  287.0     0.003484    295.20975   297.63321
  287.0     0.003484    295.20663   297.29626
  278.0     0.00360     295.20349   297.08984
  296.0     0.003378    295.20044   297.00266
  285.0     0.00351     295.19742   297.06555
  285.0     0.00351     295.19443   297.50912
  295.0     0.003390    295.19159   299.44788
  296.0     0.003378    295.18872   305.71329
  315.0     0.003175    295.18591   317.90729
  322.0     0.003106    295.18323   328.34186
  325.0     0.003077    295.18057   323.53931
  282.0     0.00355     295.17798   310.27817
  291.0     0.003436    295.17538   301.12219
  286.0     0.003497    295.17291   297.57108
  290.0     0.003448    295.17047   296.55090
  289.0     0.003460    295.16803   296.19983
  307.0     0.003257    295.16565   295.74149
  302.0     0.003311    295.16336   295.65720
  282.0     0.00355     295.16113   295.62036
  308.0     0.003247    295.15894   295.71118
  275.0     0.00364     295.15686   295.75021
  297.0     0.003367    295.15469   295.81302
  273.0     0.00366     295.15268   295.89362
  272.0     0.00368     295.15076   295.98544
  266.0     0.00376     295.14890   296.08163
  285.0     0.00351     295.14697   296.07959
  295.0     0.003390    295.14523   296.18182
  304.0     0.003289    295.14349   296.28094
  296.0     0.003378    295.14182   296.38983
  287.0     0.003484    295.14023   296.54633
  282.0     0.00355     295.13858   296.90512
  303.0     0.003300    295.13705   298.22690
  310.0     0.003226    295.13556   302.76886
  318.0     0.003145    295.13422   312.79587
  335.0     0.002985    295.13284   323.84985
  309.0     0.003236    295.13156   322.91290
  291.0     0.003436    295.13034   311.31213
  293.0     0.003413    295.12912   301.73929
  301.0     0.003322    295.12793   297.60263
  287.0     0.003484    295.12686   296.38882
  290.0     0.003448    295.12582   296.02811
  287.0     0.003484    295.12485   295.88876
  294.0     0.003401    295.12399   295.88718
  281.0     0.00356     295.12317   296.01862
  312.0     0.003205    295.12231   296.28375
  301.0     0.003322    295.12155   296.59726
  293.0     0.003413    295.12088   297.34317
  309.0     0.003236    295.12024   300.25958
  290.0     0.003448    295.11966   307.30325
  302.0     0.003311    295.11914   315.83163
  301.0     0.003322    295.11859   316.34512
  299.0     0.003344    295.11829   308.07843
  297.0     0.003367    295.11795   300.64819
  285.0     0.00351     295.11758   297.31714
  300.0     0.003333    295.11734   296.54153
  295.0     0.003390    295.11716   296.67554
  288.0     0.003472    295.11710   297.58533
  294.0     0.003401    295.11691   299.24573
  286.0     0.003497    295.11688   300.08118
  286.0     0.003497    295.11703   298.72427
  301.0     0.003322    295.11707   296.87381
  289.0     0.003460    295.11725   295.83032
  283.0     0.00353     295.11740   295.46417
  271.0     0.00369     295.11761   295.35043
  281.0     0.00356     295.11798   295.30026
  289.0     0.003460    295.11835   295.26968
  282.0     0.00355     295.11877   295.25040
  281.0     0.00356     295.11923   295.23999
  290.0     0.003448    295.11978   295.23877
  286.0     0.003497    295.12039   295.24792
  289.0     0.003460    295.12100   295.27032
  285.0     0.00351     295.12167   295.30994
  281.0     0.00356     295.12244   295.47607
  287.0     0.003484    295.12323   295.57693
  277.0     0.00361     295.12418   295.70935
  276.0     0.00362     295.12509   295.87509
  282.0     0.00355     295.12610   296.07281
  288.0     0.003472    295.12708   296.29712
  299.0     0.003344    295.12817   296.53973
  272.0     0.00368     295.12933   296.79022
  300.0     0.003333    295.13055   297.16782
  277.0     0.00361     295.13177   297.42917
  275.0     0.00364     295.13312   297.67899
  299.0     0.003344    295.13446   298.03357
  277.0     0.00361     295.13589   298.85693
  293.0     0.003413    295.13742   301.76144
  306.0     0.003268    295.13895   310.08618
  311.0     0.003215    295.14059   324.18500
  300.0     0.003333    295.14218   332.94272
  298.0     0.003356    295.14389   324.31885
  309.0     0.003236    295.14569   310.16995
  297.0     0.003367    295.14752   301.97678
  285.0     0.00351     295.14938   300.28387
  283.0     0.00353     295.15137   303.97595
  309.0     0.003236    295.15329   315.46982
  321.0     0.003115    295.15536   332.48761
  338.0     0.002959    295.15750   338.79391
  317.0     0.003155    295.15961   325.31409
  295.0     0.003390    295.16190   309.40521
  301.0     0.003322    295.16415   301.17584
  312.0     0.003205    295.16647   298.65552
  297.0     0.003367    295.16888   298.17212
  288.0     0.003472    295.17136   298.28125
  288.0     0.003472    295.17383   298.70197
  301.0     0.003322    295.17636   299.73792
  299.0     0.003344    295.17899   302.86099
  287.0     0.003484    295.18164   311.18701
  302.0     0.003311    295.18433   325.05478
  311.0     0.003215    295.18716   333.93109
  320.0     0.003125    295.19000   326.11249
  313.0     0.003195    295.19290   312.63589
  277.0     0.00361     295.19580   304.40738
  288.0     0.003472    295.19882   301.31277
  289.0     0.003460    295.20193   300.20129
  295.0     0.003390    295.20505   299.58240
  282.0     0.00355     295.20819   299.33545
  299.0     0.003344    295.21143   299.88922
  282.0     0.00355     295.21478   301.30173
  285.0     0.00351     295.21814   302.03424
  284.0     0.00352     295.22147   300.41254
  303.0     0.003300    295.22495   298.08746
  291.0     0.003436    295.22852   296.63699
  287.0     0.003484    295.23203   296.02426
  262.0     0.00382     295.23575   295.75070
  273.0     0.00366     295.23935   295.62180
  289.0     0.003460    295.24316   295.60876
  280.0     0.00357     295.24695   295.54849
  274.0     0.00365     295.25076   295.56110
  282.0     0.00355     295.25473   295.61365
  293.0     0.003413    295.25867   295.70074
  283.0     0.00353     295.26273   295.83328
  290.0     0.003448    295.26688   296.01883
  288.0     0.003472    295.27097   296.26385
  294.0     0.003401    295.27518   296.57300
  259.0     0.00386     295.27942   296.94827
  273.0     0.00366     295.28378   297.39316
  266.0     0.00376     295.28815   297.90662
  286.0     0.003497    295.29257   298.88559
  284.0     0.00352     295.29703   301.41293
  296.0     0.003378    295.30157   307.20251
  311.0     0.003215    295.30621   315.00507
  310.0     0.003226    295.31088   317.29492
  304.0     0.003289    295.31555   311.13458
  317.0     0.003155    295.32040   304.61984
  281.0     0.00356     295.32520   301.28885
  281.0     0.00356     295.33008   299.52603
  296.0     0.003378    295.33505   298.31107
  286.0     0.003497    295.34006   297.59979
  286.0     0.003497    295.34512   297.37354
  299.0     0.003344    295.35022   297.28094
  299.0     0.003344    295.35541   297.31522
  270.0     0.00370     295.36060   297.43610
  302.0     0.003311    295.36591   297.61203
  258.0     0.00388     295.37128   297.80954
  287.0     0.003484    295.37665   297.99677
  284.0     0.00352     295.38211   298.14847
  287.0     0.003484    295.38770   298.25113
  280.0     0.00357     295.39322   298.30804
  299.0     0.003344    295.39890   298.45984
  279.0     0.00358     295.40457   298.63531
  275.0     0.00364     295.41037   299.54016
  281.0     0.00356     295.41614   303.17023
  308.0     0.003247    295.42197   312.21652
  341.0     0.002933    295.42795   324.03448
  301.0     0.003322    295.43393   326.12549
  322.0     0.003106    295.43994   315.22879
  292.0     0.003425    295.44601   304.38232
  273.0     0.00366     295.45218   299.21985
  293.0     0.003413    295.45844   297.79639
  283.0     0.00353     295.46475   297.70419
  288.0     0.003472    295.47107   298.59866
  289.0     0.003460    295.47736   302.18884
  286.0     0.003497    295.48389   311.67615
  320.0     0.003125    295.49033   325.97339
  309.0     0.003236    295.49689   332.30679
  293.0     0.003413    295.50351   322.00681
  282.0     0.00355     295.51019   308.84796
  281.0     0.00356     295.51694   301.83868
  291.0     0.003436    295.52368   299.91394
  276.0     0.00362     295.53055   299.59998
  272.0     0.00368     295.53748   300.07214
  283.0     0.00353     295.54446   301.96100
  310.0     0.003226    295.55148   306.14279
  306.0     0.003268    295.55856   311.04980
  290.0     0.003448    295.56567   311.29587
  296.0     0.003378    295.57285   307.29514
  296.0     0.003378    295.58011   304.40543
  276.0     0.00362     295.58743   303.03317
  297.0     0.003367    295.59485   301.61923
  290.0     0.003448    295.60223   300.76129
  281.0     0.00356     295.60974   302.38684
  315.0     0.003175    295.61725   310.80521
  322.0     0.003106    295.62482   332.05655
  370.0     0.002703    295.63248   360.38177
  375.0     0.002667    295.64029   366.72128
  339.0     0.002950    295.64798   341.77173
  309.0     0.003236    295.65588   316.03940
  283.0     0.00353     295.66376   303.41248
  298.0     0.003356    295.67169   299.52310
  282.0     0.00355     295.67972   298.67218
  293.0     0.003413    295.68781   299.28934
  282.0     0.00355     295.69589   302.81772
  307.0     0.003257    295.70407   311.47302
  330.0     0.003030    295.71234   322.15350
  336.0     0.002976    295.72064   323.10843
  300.0     0.003333    295.72894   312.76941
  300.0     0.003333    295.73746   303.17831
  272.0     0.00368     295.74588   298.70059
  280.0     0.00357     295.75439   297.32571
  281.0     0.00356     295.76300   296.92776
  278.0     0.00360     295.77161   296.54025
  284.0     0.00352     295.78043   296.48434
  280.0     0.00357     295.78915   296.46490
  271.0     0.00369     295.79797   296.46439
  288.0     0.003472    295.80692   296.47330
  268.0     0.00373     295.81573   296.48749
  280.0     0.00357     295.82474   296.50775
  296.0     0.003378    295.83386   296.53876
  280.0     0.00357     295.84293   296.58835
  308.0     0.003247    295.85211   296.57507
  283.0     0.00353     295.86136   296.69916
  273.0     0.00366     295.87070   296.87628
  285.0     0.00351     295.87997   297.08093
  288.0     0.003472    295.88940   297.31784
  272.0     0.00368     295.89890   297.57220
  265.0     0.00377     295.90848   297.82315
  277.0     0.00361     295.91800   298.04626
  270.0     0.00370     295.92767   298.21799
  311.0     0.003215    295.93735   298.31998
  289.0     0.003460    295.94714   298.34286
  277.0     0.00361     295.95697   298.32788
  281.0     0.00356     295.96683   298.22012
  274.0     0.00365     295.97681   298.10651
  266.0     0.00376     295.98676   298.15509
  289.0     0.003460    295.99686   298.73911
  269.0     0.00372     296.00696   300.06311
  287.0     0.003484    296.01712   301.20166
  286.0     0.003497    296.02740   300.54169
  286.0     0.003497    296.03760   298.93256
  290.0     0.003448    296.04810   297.88782
  278.0     0.00360     296.05844   297.58676
  277.0     0.00361     296.06885   297.67111
  282.0     0.00355     296.07938   298.02228
  274.0     0.00365     296.09003   299.09634
  288.0     0.003472    296.10068   302.01923
  283.0     0.00353     296.11139   307.02304
  304.0     0.003289    296.12213   310.41898
  280.0     0.00357     296.13297   307.60364
  302.0     0.003311    296.14380   302.38120
  284.0     0.00352     296.15479   299.03726
  284.0     0.00352     296.16580   297.70584
  284.0     0.00352     296.17685   297.37616
  281.0     0.00356     296.18796   297.13947
  289.0     0.003460    296.19916   296.98264
  299.0     0.003344    296.21045   296.87860
  287.0     0.003484    296.22165   296.82025
  273.0     0.00366     296.23309   296.80408
  288.0     0.003472    296.24451   296.82913
  291.0     0.003436    296.25595   296.89841
  282.0     0.00355     296.26749   297.02066
  292.0     0.003425    296.27908   297.21634
  283.0     0.00353     296.29071   297.53696
  296.0     0.003378    296.30243   298.20139
  292.0     0.003425    296.31427   300.28613
  290.0     0.003448    296.32605   307.15073
  313.0     0.003195    296.33795   322.72473
  342.0     0.002924    296.34995   341.40967
  350.0     0.002857    296.36188   342.80597
  319.0     0.003135    296.37393   324.91367
  309.0     0.003236    296.38605   308.47714
  286.0     0.003497    296.39825   300.81805
  276.0     0.00362     296.41058   298.45880
  285.0     0.00351     296.42282   297.74203
  292.0     0.003425    296.43521   297.41318
  291.0     0.003436    296.44763   297.20959
  282.0     0.00355     296.46011   297.07062
  290.0     0.003448    296.47269   296.97159
  292.0     0.003425    296.48523   296.89874
  283.0     0.00353     296.49792   296.84445
  278.0     0.00360     296.51068   296.80356
  280.0    .            .           .
_pd_meas_number_of_points              5400
_pd_proc_number_of_points              5400


# The following lines are used to test the character set of files sent by
# network email or other means. They are not part of the CIF data set.
# abcdefghijklmnopqrstuvwxyzABCDEFGHIJKLMNOPQRSTUVWXYZ0123456789
# !@#$%^&*()_+{}:"~<>?|\-=[];'`,./                 
